# Supplementary material for: A novel online survey approach designed to measure consumer sunscreen application thickness—implications for estimating environmental emissions
Source: J Expo Sci Environ Epidemiol. 2023 Oct 28;34(6):1064–71. doi: 10.1038/s41370-023-00608-z (PMC11618062; doi:10.1038/s41370-023-00608-z)
Supplement: Supplementary file 2 — Supplemental Information - Sunscreen Survey Data [file 41370_2023_608_MOESM2_ESM.xlsx]

## Sheet: User Data
Gender	Gender - text	Age	Ethnicity (US)	Ethnicity (Can)	Weight	Weight	Height (ft)	Height (in)	Please indicate which, if any, of the following products have you used in the past 12 months, on your face and/or body - along with the typical SPF level of each product you have used. Please select all that apply. - Face	Please indicate which, if any, of the following products have you used in the past 12 months, on your face and/or body - along with the typical SPF level of each product you have used. Please select all that apply. - Body	Now thinking about the product types you typically use, indicate the product form that applies MOST OFTEN to the SPF products you have used in the last 12 months. - Face	Now thinking about the product types you typically use, indicate the product form that applies MOST OFTEN to the SPF products you have used in the last 12 months. - Body	Which of the following statements best describes your skin when typically exposed to the sun?Please select one response.	Is there any history of skin cancer, for yourself or your family?	Thinking about your skin color or tone, on a scale of 1-12 where a 1 is very fair or pale and a 12 is very dark, what number would you consider yournaturalskin color or tone (without a suntan or tanning products)?Please choose the number that most closely represents your skin tone.	Including yourself, please check the appropriate age group(s) below for members livingin your household.Please select all that apply.	Looking at the images below and considering your typical day at the beach/gulf/ocean or lakes/rivers, how much lotion/cream/gel sunscreen do you typically dispense to apply to your face? Select the most representative amount to the best of your ability. For this question, please disregard other product types (e.g., spray, stick, etc.) and answer only based on the lotion/cream/gel product you last…	Looking at the images below and considering your typical day at the beach/gulf/ocean or lakes/rivers, how much lotion/cream/gel sunscreen do you typically dispense to apply to both of your arms? Select the most representative amount to the best of your ability. For this question, please disregard other product types (e.g., spray, stick, etc.) and answer only based on the lotion/cream/gel product …
Female		65-70	White/Caucasian		101-199 pounds	101-110	4	6	Have not used in past 12 months	Have not used in past 12 months			My skin may tan but with difficulty in the sun and my skin may peel.	No	2	Adult 18+ years old	Two grapes or more	Two grapes or more
Male		35-44	White/Caucasian		101-199 pounds	131-140	4	4	SPF 15 or below	SPF 16-29	Pump or aerosol spray	Lotion, cream, liquid, milk, serum, gel	My skin may tan but with difficulty in the sun and my skin may peel.	No	9	Any Children 6-11 years old	Blueberry	Almond
Female		25-34	White/Caucasian		101-199 pounds	161-170	4	10	SPF 30-49	SPF 30-49	Powder, stick, roll-on, towelette	Pump or aerosol spray	My skin may tan but with difficulty in the sun and my skin may peel.	N/A	9	Prefer not to answer	Blueberry	Almond
Female		65-70	White/Caucasian		101-199 pounds	141-150	4	4	SPF 50+	SPF 50+	Lotion, cream, liquid, milk, serum, gel	Lotion, cream, liquid, milk, serum, gel	My skin burns moderately in the sun and tans gradually.	No	2	Adult 18+ years old	Raspberry	Raspberry
Male		35-44	White/Caucasian		200-299 pounds	251-260	4	8	SPF 30-49	SPF 50+	Lotion, cream, liquid, milk, serum, gel	Pump or aerosol spray	My skin very rarely burns in the sun and tans very easily.	Yes	12	Any Children 12-17 years old	Almond	Almond
Female		55-64	White/Caucasian		200-299 pounds	261-270	4	7	SPF 16-29	SPF 16-29	Lotion, cream, liquid, milk, serum, gel	Lotion, cream, liquid, milk, serum, gel	My skin burns moderately in the sun and tans gradually.	No	2	Adult 18+ years old	Small candy	Almond
Female		55-64	Asian or Pacific Islander		101-199 pounds	151-160	4	4	Have not used in past 12 months	SPF 50+		Lotion, cream, liquid, milk, serum, gel	My skin rarely burns in the sun and tans easily.	Yes	4	Adult 18+ years old	I don't typically apply sunscreen products to my face	Almond
Female		35-44	White/Caucasian		101-199 pounds	121-130	4	4	SPF 30-49	SPF 30-49	Lotion, cream, liquid, milk, serum, gel	Lotion, cream, liquid, milk, serum, gel	My skin burns moderately in the sun and tans gradually.	Dont know	4	Any Children 2-5 years old	Two grapes or more	Two grapes or more
Female		18-24	Hispanic		101-199 pounds	191-199	4	4	SPF 50+	Have not used in past 12 months	Lotion, cream, liquid, milk, serum, gel		My skin rarely burns in the sun and tans easily.	Dont know	5	Any Children 6-11 years old	Raspberry	Two grapes or more
Female		55-64	White/Caucasian		101-199 pounds	151-160	4	3	SPF 15 or below	Have not used in past 12 months	Lotion, cream, liquid, milk, serum, gel		My skin burns moderately in the sun and tans gradually.	Yes	3	Adult 18+ years old	Blueberry	Raspberry
Female		35-44	White/Caucasian		101-199 pounds	101-110	4	0	SPF 50+	SPF 50+	Lotion, cream, liquid, milk, serum, gel	Lotion, cream, liquid, milk, serum, gel	My skin burns moderately in the sun and tans gradually.	No	2	Adult 18+ years old	Two grapes or more	Raspberry
Female		25-34	White/Caucasian		101-199 pounds	171-180	4	7	SPF 15 or below	SPF 15 or below	Lotion, cream, liquid, milk, serum, gel	Lotion, cream, liquid, milk, serum, gel	My skin burns moderately in the sun and tans gradually.	No	4	Any Children 6-11 years old	Raspberry	Raspberry
Female		45-54	White/Caucasian		101-199 pounds	161-170	4	4	SPF 50+	Have not used in past 12 months	Lotion, cream, liquid, milk, serum, gel		My skin always burns in the sun, never tans and skin may peel.	Yes	3	Adult 18+ years old	Blueberry	Raspberry
Female		25-34	White/Caucasian		101-199 pounds	131-140	4	7	SPF 15 or below	SPF 15 or below	Lotion, cream, liquid, milk, serum, gel	Powder, stick, roll-on, towelette	My skin always burns in the sun, never tans and skin may peel.	No	1	Any Children under 2 years old	Two grapes or more	Raspberry
Male		55-64	Hispanic		200-299 pounds	200-210	5	1	SPF 30-49	SPF 16-29	Lotion, cream, liquid, milk, serum, gel	Pump or aerosol spray	My skin burns moderately in the sun and tans gradually.	Yes	5	Any Children 12-17 years old	Almond	Almond
Female		45-54	White/Caucasian		101-199 pounds	181-190	4	7	SPF 50+	SPF 50+	Other	Lotion, cream, liquid, milk, serum, gel	My skin rarely burns in the sun and tans easily.	Yes	7	Adult 18+ years old	Two grapes or more	Two grapes or more
Female		25-34	Hispanic		101-199 pounds	111-120	4	0	SPF 16-29	SPF 15 or below	Powder, stick, roll-on, towelette	Pump or aerosol spray	My skin very rarely burns in the sun and tans very easily.	No	4	Any Children 12-17 years old	I don't typically apply sunscreen products to my face	Small candy
Female		18-24	Black/African American		101-199 pounds	181-190	5	5	SPF 15 or below	SPF 30-49	Powder, stick, roll-on, towelette	Lotion, cream, liquid, milk, serum, gel	My skin burns moderately in the sun and tans gradually.	Dont know	6	Any Children under 2 years old	Two grapes or more	Raspberry
Male		18-24	White/Caucasian		101-199 pounds	101-110	5	8	SPF 15 or below	SPF 16-29	Lotion, cream, liquid, milk, serum, gel	Pump or aerosol spray	My skin may tan but with difficulty in the sun and my skin may peel.	No	6	Adult 18+ years old	Small candy	Almond
Female		18-24	White/Caucasian		101-199 pounds	121-130	5	1	Have not used in past 12 months	SPF 16-29		Lotion, cream, liquid, milk, serum, gel	My skin very rarely burns in the sun and tans very easily.	No	2	Prefer not to answer		Two grapes or more
Female		55-64	White/Caucasian		200-299 pounds	200-210	5	7	SPF 16-29	SPF 16-29	Pump or aerosol spray	Pump or aerosol spray	My skin may tan but with difficulty in the sun and my skin may peel.	Yes	9	Adult 18+ years old	Small candy	Blueberry
Female		35-44	White/Caucasian		200-299 pounds	200-210	5	4	SPF 50+	SPF 50+	Pump or aerosol spray	Pump or aerosol spray	My skin always burns in the sun, never tans and skin may peel.	Dont know	1	Any Children 2-5 years old,Any Children 6-11 years old,Adult 18+ years old	Small candy	Small candy
Female		25-34	White/Caucasian		101-199 pounds	101-110	5	0	SPF 50+	SPF 50+	Lotion, cream, liquid, milk, serum, gel	Pump or aerosol spray	My skin always burns in the sun, never tans and skin may peel.	Yes	1	Adult 18+ years old	Almond	Two grapes or more
Male		35-44	White/Caucasian		200-299 pounds	221-230	6	3	SPF 16-29	SPF 16-29	Lotion, cream, liquid, milk, serum, gel	Lotion, cream, liquid, milk, serum, gel	My skin burns moderately in the sun and tans gradually.	No	6	Any Children 2-5 years old,Any Children 6-11 years old	Almond	Raspberry
Female		35-44	Black/African American		101-199 pounds	161-170	5	8	Have not used in past 12 months	SPF 16-29		Lotion, cream, liquid, milk, serum, gel	My skin very rarely burns in the sun and tans very easily.	No	10	Any Children 12-17 years old,Adult 18+ years old		Almond
Male		65-70	White/Caucasian		101-199 pounds	151-160	5	11	SPF 50+	SPF 50+	Lotion, cream, liquid, milk, serum, gel	Lotion, cream, liquid, milk, serum, gel	My skin always burns in the sun, never tans and skin may peel.	No	7	Prefer not to answer	Small candy	Two grapes or more
Female		55-64	Asian or Pacific Islander		100 pounds or less	89-80	5	4	SPF 30-49	Have not used in past 12 months	Lotion, cream, liquid, milk, serum, gel		My skin rarely burns in the sun and tans easily.	No	2	Adult 18+ years old	Small candy
Male		25-34	Black/African American		101-199 pounds	161-170	5	6	SPF 16-29	SPF 30-49	Lotion, cream, liquid, milk, serum, gel	Lotion, cream, liquid, milk, serum, gel	My skin burns moderately in the sun and tans gradually.	No	8	Adult 18+ years old	Blueberry	Almond
Male		35-44	White/Caucasian		200-299 pounds	241-250	6	2	SPF 30-49	SPF 50+	Lotion, cream, liquid, milk, serum, gel	Lotion, cream, liquid, milk, serum, gel	My skin rarely burns in the sun and tans easily.	No	6	Prefer not to answer	Raspberry	Raspberry
Female		25-34	White/Caucasian		100 pounds or less	100-90	5	2	SPF 15 or below	SPF 30-49	Lotion, cream, liquid, milk, serum, gel	Pump or aerosol spray	My skin burns moderately in the sun and tans gradually.	No	6	Any Children under 2 years old,Any Children 2-5 years old,Any Children 6-11 years old	Blueberry	Almond
Gender variant/non-conforming		18-24	White/Caucasian		101-199 pounds	111-120	5	5	SPF 30-49	SPF 30-49	Pump or aerosol spray	Pump or aerosol spray	My skin may tan but with difficulty in the sun and my skin may peel.	Dont know	1	Any Children 2-5 years old,Any Children 12-17 years old,Adult 18+ years old	Almond	Raspberry
Male		35-44	White/Caucasian		101-199 pounds	161-170	6	0	SPF 15 or below	SPF 50+	Lotion, cream, liquid, milk, serum, gel	Lotion, cream, liquid, milk, serum, gel	My skin never burns in the sun.	Dont know	5	Any Children 12-17 years old,Adult 18+ years old	Raspberry	Raspberry
Male		25-34	White/Caucasian		101-199 pounds	141-150	5	5	SPF 30-49	SPF 30-49	Lotion, cream, liquid, milk, serum, gel	Lotion, cream, liquid, milk, serum, gel	My skin very rarely burns in the sun and tans very easily.	Yes	2	Adult 18+ years old	Two grapes or more	Two grapes or more
Male		45-54	White/Caucasian		200-299 pounds	221-230	6	1	SPF 50+	SPF 50+	Lotion, cream, liquid, milk, serum, gel	Lotion, cream, liquid, milk, serum, gel	My skin may tan but with difficulty in the sun and my skin may peel.	No	2	Any Children 12-17 years old,Adult 18+ years old	Two grapes or more	Raspberry
Male		65-70	White/Caucasian		200-299 pounds	200-210	5	11	SPF 50+	SPF 50+	Lotion, cream, liquid, milk, serum, gel	Pump or aerosol spray	My skin rarely burns in the sun and tans easily.	Prefer not to answer	5	Adult 18+ years old	Almond	Two grapes or more
Male		35-44	White/Caucasian		200-299 pounds	200-210	6	1	SPF 30-49	SPF 30-49	Pump or aerosol spray	Pump or aerosol spray	My skin may tan but with difficulty in the sun and my skin may peel.	Yes	6	Adult 18+ years old	Almond	Raspberry
Male		18-24	Black/African American		101-199 pounds	101-110	6	2	SPF 16-29	SPF 30-49	Pump or aerosol spray	Lotion, cream, liquid, milk, serum, gel	My skin may tan but with difficulty in the sun and my skin may peel.	No	10	Adult 18+ years old	Small candy	Small candy
Male		25-34	Black/African American		101-199 pounds	111-120	5	5	SPF 16-29	SPF 16-29	Lotion, cream, liquid, milk, serum, gel	Pump or aerosol spray	My skin rarely burns in the sun and tans easily.	No	7	Any Children under 2 years old	Small candy	Almond
Female		18-24	Black/African American		101-199 pounds	121-130	5	6	SPF 30-49	SPF 30-49	Lotion, cream, liquid, milk, serum, gel	Lotion, cream, liquid, milk, serum, gel	My skin never burns in the sun.	No	9	Adult 18+ years old	Small candy	Small candy
Female		25-34	Hispanic		200-299 pounds	221-230	5	6	SPF 16-29	SPF 30-49	Lotion, cream, liquid, milk, serum, gel	Pump or aerosol spray	My skin may tan but with difficulty in the sun and my skin may peel.	No	4	Adult 18+ years old	Blueberry	Raspberry
Male		45-54	Asian or Pacific Islander		200-299 pounds	200-210	5	9	SPF 16-29	SPF 16-29	Lotion, cream, liquid, milk, serum, gel	Lotion, cream, liquid, milk, serum, gel	My skin may tan but with difficulty in the sun and my skin may peel.	No	3	Adult 18+ years old	Blueberry	Blueberry
Male		45-54	Asian or Pacific Islander		101-199 pounds	181-190	5	10	SPF 50+	SPF 30-49	Lotion, cream, liquid, milk, serum, gel	Lotion, cream, liquid, milk, serum, gel	My skin may tan but with difficulty in the sun and my skin may peel.	No	4	Adult 18+ years old	Raspberry	Almond
Female		25-34	Black/African American		100 pounds or less	89-80	4	11	SPF 16-29	SPF 30-49	Pump or aerosol spray	Pump or aerosol spray	My skin always burns in the sun, never tans and skin may peel.	No	9	Adult 18+ years old	Raspberry	Raspberry
Male		55-64	Asian or Pacific Islander		101-199 pounds	151-160	5	11	SPF 50+	SPF 30-49	Lotion, cream, liquid, milk, serum, gel	Lotion, cream, liquid, milk, serum, gel	My skin may tan but with difficulty in the sun and my skin may peel.	No	3	Adult 18+ years old	Blueberry	Almond
Female		18-24	Black/African American		100 pounds or less	100-90	5	6	SPF 50+	SPF 50+	Lotion, cream, liquid, milk, serum, gel	Lotion, cream, liquid, milk, serum, gel	My skin never burns in the sun.	No	7	Adult 18+ years old	Almond	Two grapes or more
Male		25-34	Hispanic		101-199 pounds	151-160	5	7	SPF 16-29	SPF 30-49	Lotion, cream, liquid, milk, serum, gel	Pump or aerosol spray	My skin burns moderately in the sun and tans gradually.	No	7	Any Children under 2 years old	Almond	Almond
Male		25-34	White/Caucasian		101-199 pounds	151-160	5	11	SPF 16-29	SPF 16-29	Lotion, cream, liquid, milk, serum, gel	Pump or aerosol spray	My skin always burns in the sun, never tans and skin may peel.	No	6	Adult 18+ years old	Raspberry	Blueberry
Female		25-34	Black/African American		200-299 pounds	251-260	5	5	SPF 15 or below	SPF 16-29	Lotion, cream, liquid, milk, serum, gel	Lotion, cream, liquid, milk, serum, gel	My skin very rarely burns in the sun and tans very easily.	No	10	Any Children under 2 years old,Any Children 2-5 years old,Adult 18+ years old	Two grapes or more	Two grapes or more
Female		25-34	Black/African American		200-299 pounds	261-270	5	7	SPF 16-29	SPF 30-49	Lotion, cream, liquid, milk, serum, gel	Powder, stick, roll-on, towelette	My skin may tan but with difficulty in the sun and my skin may peel.	Yes	6	Any Children 2-5 years old,Any Children 6-11 years old	Blueberry	Raspberry
Male		55-64	Hispanic		101-199 pounds	181-190	5	10	SPF 50+	SPF 50+	Lotion, cream, liquid, milk, serum, gel	Pump or aerosol spray	My skin burns moderately in the sun and tans gradually.	No	9	Any Children 12-17 years old	Raspberry	Blueberry
Female		25-34	Hispanic		101-199 pounds	131-140	5	4	SPF 15 or below	SPF 15 or below	Lotion, cream, liquid, milk, serum, gel	Lotion, cream, liquid, milk, serum, gel	My skin always burns in the sun, never tans and skin may peel.	No	5	Any Children 6-11 years old	Two grapes or more	Two grapes or more
Female		25-34	Black/African American		101-199 pounds	121-130	5	3	SPF 16-29	SPF 16-29	Lotion, cream, liquid, milk, serum, gel	Lotion, cream, liquid, milk, serum, gel	My skin burns moderately in the sun and tans gradually.	No	8	Any Children under 2 years old,Any Children 2-5 years old,Adult 18+ years old	Almond	Two grapes or more
Female		35-44	Black/African American		101-199 pounds	131-140	4	4	SPF 30-49	SPF 30-49	Pump or aerosol spray	Powder, stick, roll-on, towelette	My skin burns moderately in the sun and tans gradually.	No	10	Any Children 2-5 years old,Any Children 6-11 years old	Almond	Blueberry
Female		35-44	White/Caucasian		101-199 pounds	151-160	5	5	SPF 30-49	SPF 30-49	Lotion, cream, liquid, milk, serum, gel	Lotion, cream, liquid, milk, serum, gel	My skin very rarely burns in the sun and tans very easily.	No	2	Adult 18+ years old	Small candy	Almond
Male		25-34	Black/African American		200-299 pounds	231-240	6	1	SPF 15 or below	SPF 30-49	Lotion, cream, liquid, milk, serum, gel	Pump or aerosol spray	My skin always burns in the sun, never tans and skin may peel.	No	10	Any Children 2-5 years old	Blueberry	Raspberry
Female		35-44	Black/African American		101-199 pounds	111-120	5	2	SPF 30-49	SPF 30-49	Lotion, cream, liquid, milk, serum, gel	Pump or aerosol spray	My skin burns moderately in the sun and tans gradually.	No	6	Any Children 6-11 years old	Blueberry	Almond
Female		25-34	Asian or Pacific Islander		100 pounds or less	89-80	4	8	SPF 15 or below	SPF 50+	Lotion, cream, liquid, milk, serum, gel	Lotion, cream, liquid, milk, serum, gel	My skin may tan but with difficulty in the sun and my skin may peel.	Yes	4	Any Children 2-5 years old	Almond	Blueberry
Male		25-34	Black/African American		101-199 pounds	171-180	5	9	SPF 16-29	SPF 16-29	Lotion, cream, liquid, milk, serum, gel	Pump or aerosol spray	My skin may tan but with difficulty in the sun and my skin may peel.	Yes	7	Any Children 6-11 years old	Blueberry	Blueberry
Female		35-44	White/Caucasian		101-199 pounds	111-120	5	2	SPF 16-29	SPF 16-29	Lotion, cream, liquid, milk, serum, gel	Lotion, cream, liquid, milk, serum, gel	My skin burns moderately in the sun and tans gradually.	N/A	3	Any Children 6-11 years old	Almond	Blueberry
Male		35-44	Black/African American		101-199 pounds	121-130	6	1	SPF 16-29	SPF 16-29	Pump or aerosol spray	Pump or aerosol spray	My skin may tan but with difficulty in the sun and my skin may peel.	No	8	Adult 18+ years old	Blueberry	Small candy
Female		55-64	Asian or Pacific Islander		101-199 pounds	101-110	5	6	SPF 16-29	Have not used in past 12 months	Lotion, cream, liquid, milk, serum, gel		My skin burns moderately in the sun and tans gradually.	No	4	Adult 18+ years old	Blueberry
Male		35-44	Black/African American		101-199 pounds	161-170	5	10	SPF 16-29	SPF 16-29	Lotion, cream, liquid, milk, serum, gel	Lotion, cream, liquid, milk, serum, gel	My skin never burns in the sun.	N/A	12	Adult 18+ years old	Small candy	Small candy
Female		18-24	Black/African American		101-199 pounds	111-120	4	8	SPF 16-29	SPF 16-29	Pump or aerosol spray	Pump or aerosol spray	My skin may tan but with difficulty in the sun and my skin may peel.	No	2	Any Children 2-5 years old	Blueberry	Blueberry
Female		35-44	Hispanic		101-199 pounds	171-180	5	7	SPF 30-49	SPF 30-49	Lotion, cream, liquid, milk, serum, gel	Lotion, cream, liquid, milk, serum, gel	My skin rarely burns in the sun and tans easily.	No	5	Any Children 6-11 years old,Any Children 12-17 years old,Adult 18+ years old	Blueberry	Almond
Female		25-34	Hispanic		101-199 pounds	141-150	5	6	SPF 16-29	SPF 16-29	Powder, stick, roll-on, towelette	Powder, stick, roll-on, towelette	My skin burns moderately in the sun and tans gradually.	Yes	10	Any Children 2-5 years old,Any Children 6-11 years old,Any Children 12-17 years old	Almond	Blueberry
Male		18-24	Black/African American		200-299 pounds	200-210	6	2	SPF 16-29	SPF 16-29	Lotion, cream, liquid, milk, serum, gel	Lotion, cream, liquid, milk, serum, gel	My skin very rarely burns in the sun and tans very easily.	No	9	Any Children 2-5 years old	Small candy	Blueberry
Female		25-34	Asian or Pacific Islander		101-199 pounds	141-150	5	3	SPF 50+	SPF 30-49	Lotion, cream, liquid, milk, serum, gel	Pump or aerosol spray	My skin always burns in the sun, never tans and skin may peel.	Yes	6	Any Children 2-5 years old,Any Children 6-11 years old	Almond	Blueberry
Female		25-34	Hispanic		101-199 pounds	101-110	5	4	SPF 16-29	SPF 30-49	Lotion, cream, liquid, milk, serum, gel	Pump or aerosol spray	My skin may tan but with difficulty in the sun and my skin may peel.	No	5	Any Children under 2 years old,Any Children 6-11 years old,Adult 18+ years old	Raspberry	Almond
Female		35-44	Asian or Pacific Islander		101-199 pounds	191-199	5	7	SPF 15 or below	SPF 15 or below	Lotion, cream, liquid, milk, serum, gel	Lotion, cream, liquid, milk, serum, gel	My skin rarely burns in the sun and tans easily.	No	5	Any Children 6-11 years old,Adult 18+ years old	Blueberry	Almond
Male		35-44	Black/African American		101-199 pounds	151-160	5	9	SPF 16-29	SPF 30-49	Lotion, cream, liquid, milk, serum, gel	Lotion, cream, liquid, milk, serum, gel	My skin may tan but with difficulty in the sun and my skin may peel.	No	11	Any Children 6-11 years old	Almond	Raspberry
Male		18-24	Black/African American		101-199 pounds	141-150	5	9	SPF 16-29	SPF 30-49	Pump or aerosol spray	Lotion, cream, liquid, milk, serum, gel	My skin always burns in the sun, never tans and skin may peel.	No	12	Adult 18+ years old	Blueberry	Blueberry
Female		25-34	Black/African American		101-199 pounds	131-140	6	8	SPF 16-29	SPF 16-29	Lotion, cream, liquid, milk, serum, gel	Pump or aerosol spray	My skin may tan but with difficulty in the sun and my skin may peel.	No	11	Any Children under 2 years old	Small candy	Blueberry
Male		25-34	White/Caucasian		200-299 pounds	291-299	6	4	SPF 16-29	SPF 16-29	Pump or aerosol spray	Lotion, cream, liquid, milk, serum, gel	My skin may tan but with difficulty in the sun and my skin may peel.	No	4	Adult 18+ years old	Raspberry	Almond
Male		35-44	Hispanic		101-199 pounds	151-160	5	10	SPF 16-29	SPF 30-49	Pump or aerosol spray	Powder, stick, roll-on, towelette	My skin burns moderately in the sun and tans gradually.	N/A	7	Any Children 6-11 years old	Blueberry	Almond
Male		25-34	Black/African American		100 pounds or less	100-90	5	0	SPF 16-29	SPF 16-29	Lotion, cream, liquid, milk, serum, gel	Lotion, cream, liquid, milk, serum, gel	My skin rarely burns in the sun and tans easily.	No	10	Any Children 12-17 years old,Adult 18+ years old	Almond	Blueberry
Male		25-34	Hispanic		200-299 pounds	251-260	5	6	Have not used in past 12 months	SPF 50+		Lotion, cream, liquid, milk, serum, gel	My skin burns moderately in the sun and tans gradually.	Yes	7	Any Children 2-5 years old,Any Children 6-11 years old,Adult 18+ years old		Blueberry
Male		18-24	Asian or Pacific Islander		101-199 pounds	101-110	5	1	SPF 30-49	SPF 30-49	Lotion, cream, liquid, milk, serum, gel	Pump or aerosol spray	My skin rarely burns in the sun and tans easily.	Dont know	4	Adult 18+ years old	Small candy	I don't typically apply sunscreen products to my arms
Male		25-34	White/Caucasian		200-299 pounds	221-230	5	11	SPF 16-29	SPF 16-29	Lotion, cream, liquid, milk, serum, gel	Lotion, cream, liquid, milk, serum, gel	My skin may tan but with difficulty in the sun and my skin may peel.	Yes	5	Adult 18+ years old	Two grapes or more	Raspberry
Male		25-34	Black/African American		101-199 pounds	141-150	6	1	SPF 50+	SPF 50+	Powder, stick, roll-on, towelette	Lotion, cream, liquid, milk, serum, gel	My skin never burns in the sun.	No	8	Any Children under 2 years old	Two grapes or more	Two grapes or more
Male		25-34	Black/African American		200-299 pounds	221-230	6	4	SPF 50+	SPF 30-49	Lotion, cream, liquid, milk, serum, gel	Lotion, cream, liquid, milk, serum, gel	My skin burns moderately in the sun and tans gradually.	No	10	Adult 18+ years old	Blueberry	Almond
Male		18-24	Hispanic		101-199 pounds	191-199	5	8	SPF 16-29	SPF 16-29	Lotion, cream, liquid, milk, serum, gel	Lotion, cream, liquid, milk, serum, gel	My skin burns moderately in the sun and tans gradually.	No	4	Any Children 2-5 years old,Adult 18+ years old	Almond	Raspberry
Male		25-34	Asian or Pacific Islander		101-199 pounds	141-150	5	9	SPF 16-29	SPF 16-29	Lotion, cream, liquid, milk, serum, gel	Lotion, cream, liquid, milk, serum, gel	My skin very rarely burns in the sun and tans very easily.	Dont know	5	Any Children 2-5 years old,Any Children 6-11 years old,Adult 18+ years old	Almond	Almond
Female		25-34	Black/African American		101-199 pounds	101-110	5	3	SPF 30-49	SPF 16-29	Lotion, cream, liquid, milk, serum, gel	Powder, stick, roll-on, towelette	My skin rarely burns in the sun and tans easily.	No	11	Any Children 2-5 years old,Any Children 12-17 years old,Adult 18+ years old	Small candy	Almond
Male		25-34	Asian or Pacific Islander		101-199 pounds	111-120	5	8	SPF 16-29	SPF 30-49	Pump or aerosol spray	Powder, stick, roll-on, towelette	My skin rarely burns in the sun and tans easily.	Yes	9	Adult 18+ years old	Small candy	Blueberry
Female		35-44	Black/African American		101-199 pounds	151-160	5	7	SPF 30-49	SPF 30-49	Lotion, cream, liquid, milk, serum, gel	Lotion, cream, liquid, milk, serum, gel	My skin rarely burns in the sun and tans easily.	No	6	Any Children 12-17 years old,Adult 18+ years old	Almond	Small candy
Male		25-34	Asian or Pacific Islander		101-199 pounds	141-150	5	7	SPF 30-49	SPF 30-49	Pump or aerosol spray	Lotion, cream, liquid, milk, serum, gel	My skin may tan but with difficulty in the sun and my skin may peel.	N/A	5	Any Children 2-5 years old	Blueberry	Blueberry
Male		35-44	Black/African American		101-199 pounds	121-130	5	8	SPF 30-49	SPF 30-49	Lotion, cream, liquid, milk, serum, gel	Lotion, cream, liquid, milk, serum, gel	My skin burns moderately in the sun and tans gradually.	No	4	Any Children 6-11 years old	Blueberry	Almond
Male		25-34	White/Caucasian		101-199 pounds	181-190	5	8	SPF 50+	SPF 50+	Lotion, cream, liquid, milk, serum, gel	Lotion, cream, liquid, milk, serum, gel	My skin rarely burns in the sun and tans easily.	Yes	1	Any Children under 2 years old,Any Children 2-5 years old,Any Children 6-11 years old	Blueberry	Blueberry
Female		25-34	Black/African American		101-199 pounds	151-160	5	2	SPF 16-29	SPF 16-29	Lotion, cream, liquid, milk, serum, gel	Pump or aerosol spray	My skin rarely burns in the sun and tans easily.	Dont know	5	Adult 18+ years old	Almond	Two grapes or more
Male		18-24	Hispanic		101-199 pounds	171-180	5	8	SPF 30-49	SPF 30-49	Powder, stick, roll-on, towelette	Powder, stick, roll-on, towelette	My skin rarely burns in the sun and tans easily.	No	9	Adult 18+ years old	Almond	Almond
Male		25-34	Black/African American		200-299 pounds	221-230	5	2	SPF 16-29	SPF 30-49	Lotion, cream, liquid, milk, serum, gel	Pump or aerosol spray	My skin may tan but with difficulty in the sun and my skin may peel.	Yes	9	Any Children 2-5 years old	Raspberry	Blueberry
Female		25-34	Black/African American		100 pounds or less	100-90	4	11	SPF 16-29	SPF 16-29	Lotion, cream, liquid, milk, serum, gel	Lotion, cream, liquid, milk, serum, gel	My skin burns moderately in the sun and tans gradually.	No	10	Any Children 2-5 years old	Almond	Two grapes or more
Female		18-24	Black/African American		100 pounds or less	89-80	5	5	SPF 16-29	SPF 16-29	Pump or aerosol spray	Lotion, cream, liquid, milk, serum, gel	My skin very rarely burns in the sun and tans very easily.	N/A	9	Any Children 6-11 years old	Blueberry	Two grapes or more
Male		25-34	Black/African American		200-299 pounds	251-260	6	4	SPF 50+	SPF 50+	Lotion, cream, liquid, milk, serum, gel	Powder, stick, roll-on, towelette	My skin burns moderately in the sun and tans gradually.	No	9	Any Children 6-11 years old,Any Children 12-17 years old	Raspberry	Raspberry
Female		25-34	Black/African American		100 pounds or less	89-80	5	4	SPF 15 or below	SPF 15 or below	Lotion, cream, liquid, milk, serum, gel	Lotion, cream, liquid, milk, serum, gel	My skin always burns in the sun, never tans and skin may peel.	No	5	Any Children 2-5 years old	Two grapes or more	Raspberry
Female		35-44	Black/African American		101-199 pounds	121-130	5	2	SPF 15 or below	SPF 15 or below	Lotion, cream, liquid, milk, serum, gel	Lotion, cream, liquid, milk, serum, gel	My skin never burns in the sun.	Dont know	9	Adult 18+ years old	Blueberry	Raspberry
Female		55-64	Black/African American		101-199 pounds	131-140	5	7	SPF 15 or below	SPF 15 or below	Lotion, cream, liquid, milk, serum, gel	Lotion, cream, liquid, milk, serum, gel	My skin very rarely burns in the sun and tans very easily.	No	9	Any Children under 2 years old	Almond	Raspberry
Male		25-34	Black/African American		101-199 pounds	151-160	5	10	SPF 16-29	SPF 16-29	Lotion, cream, liquid, milk, serum, gel	Lotion, cream, liquid, milk, serum, gel	My skin very rarely burns in the sun and tans very easily.	No	10	Any Children 6-11 years old	Small candy	Raspberry
Female		45-54	White/Caucasian		101-199 pounds	111-120	5	3	SPF 30-49	SPF 15 or below	Lotion, cream, liquid, milk, serum, gel	Lotion, cream, liquid, milk, serum, gel	My skin rarely burns in the sun and tans easily.	No	5	Any Children 6-11 years old	Raspberry	Two grapes or more
Male		55-64	Black/African American		101-199 pounds	181-190	6	1	SPF 15 or below	SPF 15 or below	Lotion, cream, liquid, milk, serum, gel	Lotion, cream, liquid, milk, serum, gel	My skin rarely burns in the sun and tans easily.	No	9	Adult 18+ years old	Raspberry	Raspberry
Female		35-44	Black/African American		200-299 pounds	231-240	5	11	SPF 30-49	SPF 30-49	Lotion, cream, liquid, milk, serum, gel	Lotion, cream, liquid, milk, serum, gel	My skin never burns in the sun.	No	7	Any Children 6-11 years old,Any Children 12-17 years old,Adult 18+ years old	Blueberry	Two grapes or more
Male		18-24	Black/African American		101-199 pounds	101-110	5	4	SPF 16-29	SPF 16-29	Lotion, cream, liquid, milk, serum, gel	Lotion, cream, liquid, milk, serum, gel	My skin very rarely burns in the sun and tans very easily.	No	8	Any Children 6-11 years old	Almond	Almond
Male		25-34	Hispanic		101-199 pounds	151-160	5	9	SPF 50+	SPF 30-49	Pump or aerosol spray	Pump or aerosol spray	My skin burns moderately in the sun and tans gradually.	No	2	Any Children 6-11 years old	Small candy	Two grapes or more
Male		25-34	Black/African American		101-199 pounds	121-130	5	6	SPF 15 or below	SPF 16-29	Lotion, cream, liquid, milk, serum, gel	Lotion, cream, liquid, milk, serum, gel	My skin always burns in the sun, never tans and skin may peel.	No	5	Any Children 6-11 years old	Small candy	Blueberry
Female		18-24	Black/African American		101-199 pounds	121-130	5	4	SPF 15 or below	SPF 16-29	Lotion, cream, liquid, milk, serum, gel	Lotion, cream, liquid, milk, serum, gel	My skin may tan but with difficulty in the sun and my skin may peel.	No	6	Adult 18+ years old	Almond	Raspberry
Male		35-44	Hispanic		101-199 pounds	111-120	5	9	SPF 50+	Have not used in past 12 months	Other		My skin never burns in the sun.	No	1	Any Children under 2 years old	Small candy
Female		18-24	Black/African American		101-199 pounds	131-140	5	3	SPF 16-29	SPF 16-29	Lotion, cream, liquid, milk, serum, gel	Lotion, cream, liquid, milk, serum, gel	My skin may tan but with difficulty in the sun and my skin may peel.	No	10	Any Children 2-5 years old	Blueberry	Blueberry
Female		25-34	White/Caucasian		101-199 pounds	101-110	5	1	SPF 50+	SPF 50+	Pump or aerosol spray	Lotion, cream, liquid, milk, serum, gel	My skin rarely burns in the sun and tans easily.	No	3	Any Children 2-5 years old,Any Children 6-11 years old	Blueberry	Two grapes or more
Male		45-54	Asian or Pacific Islander		101-199 pounds	171-180	5	9	SPF 30-49	SPF 50+	Pump or aerosol spray	Powder, stick, roll-on, towelette	My skin rarely burns in the sun and tans easily.	N/A	6	Adult 18+ years old	Almond	Almond
Female		35-44	Hispanic		101-199 pounds	121-130	5	2	SPF 50+	SPF 50+	Lotion, cream, liquid, milk, serum, gel	Lotion, cream, liquid, milk, serum, gel	My skin burns moderately in the sun and tans gradually.	Yes	2	Any Children under 2 years old,Any Children 6-11 years old,Any Children 12-17 years old	Almond	Two grapes or more
Female		25-34	Asian or Pacific Islander		101-199 pounds	151-160	5	1	SPF 30-49	SPF 50+	Lotion, cream, liquid, milk, serum, gel	Lotion, cream, liquid, milk, serum, gel	My skin rarely burns in the sun and tans easily.	No	6	Adult 18+ years old	Small candy	Almond
Male		25-34	Hispanic		101-199 pounds	161-170	5	9	SPF 30-49	SPF 30-49	Lotion, cream, liquid, milk, serum, gel	Lotion, cream, liquid, milk, serum, gel	My skin may tan but with difficulty in the sun and my skin may peel.	No	5	Adult 18+ years old	Almond	Blueberry
Male		18-24	Hispanic		101-199 pounds	171-180	5	11	SPF 16-29	SPF 30-49	Lotion, cream, liquid, milk, serum, gel	Lotion, cream, liquid, milk, serum, gel	My skin never burns in the sun.	No	7	Any Children 6-11 years old,Adult 18+ years old	Blueberry	Almond
Male		18-24	Black/African American		100 pounds or less	100-90	5	11	SPF 16-29	SPF 16-29	Lotion, cream, liquid, milk, serum, gel	Pump or aerosol spray	My skin always burns in the sun, never tans and skin may peel.	Yes	12	Adult 18+ years old	Blueberry	Blueberry
Female		25-34	Hispanic		101-199 pounds	161-170	5	4	SPF 15 or below	SPF 50+	Lotion, cream, liquid, milk, serum, gel	Pump or aerosol spray	My skin may tan but with difficulty in the sun and my skin may peel.	No	5	Any Children 6-11 years old	Blueberry	Almond
Female		25-34	Hispanic		101-199 pounds	101-110	5	2	SPF 30-49	SPF 30-49	Lotion, cream, liquid, milk, serum, gel	Lotion, cream, liquid, milk, serum, gel	My skin very rarely burns in the sun and tans very easily.	No	5	Adult 18+ years old	Raspberry	Raspberry
Female		35-44	Black/African American		101-199 pounds	141-150	5	6	SPF 30-49	SPF 30-49	Lotion, cream, liquid, milk, serum, gel	Lotion, cream, liquid, milk, serum, gel	My skin burns moderately in the sun and tans gradually.	No	6	Any Children 2-5 years old	Blueberry	Raspberry
Female		35-44	Black/African American		101-199 pounds	101-110	5	4	SPF 30-49	SPF 15 or below	Pump or aerosol spray	Powder, stick, roll-on, towelette	My skin very rarely burns in the sun and tans very easily.	Yes	9	Any Children 2-5 years old,Any Children 6-11 years old,Any Children 12-17 years old	Small candy	Raspberry
Female		25-34	Hispanic		101-199 pounds	121-130	5	7	SPF 50+	SPF 50+	Lotion, cream, liquid, milk, serum, gel	Lotion, cream, liquid, milk, serum, gel	My skin rarely burns in the sun and tans easily.	No	9	Any Children 2-5 years old	Blueberry	Blueberry
Male		25-34	Hispanic		101-199 pounds	121-130	5	4	SPF 30-49	SPF 16-29	Lotion, cream, liquid, milk, serum, gel	Lotion, cream, liquid, milk, serum, gel	My skin always burns in the sun, never tans and skin may peel.	Yes	1	Any Children 2-5 years old	Raspberry	Raspberry
Female		45-54	Black/African American		100 pounds or less	89-80	4	5	SPF 16-29	SPF 30-49	Pump or aerosol spray	Lotion, cream, liquid, milk, serum, gel	My skin rarely burns in the sun and tans easily.	No	6	Prefer not to answer	Small candy	Blueberry
Female		25-34	Black/African American		101-199 pounds	111-120	4	11	SPF 16-29	SPF 16-29	Lotion, cream, liquid, milk, serum, gel	Lotion, cream, liquid, milk, serum, gel	My skin very rarely burns in the sun and tans very easily.	N/A	8	Any Children 2-5 years old,Any Children 6-11 years old	Almond	Almond
Male		25-34	Black/African American		200-299 pounds	200-210	7	0	SPF 16-29	SPF 30-49	Pump or aerosol spray	Powder, stick, roll-on, towelette	My skin may tan but with difficulty in the sun and my skin may peel.	Dont know	1	Prefer not to answer	Two grapes or more	Almond
Female		18-24	Black/African American		101-199 pounds	101-110	7	5	SPF 30-49	SPF 16-29	Pump or aerosol spray	Lotion, cream, liquid, milk, serum, gel	My skin never burns in the sun.	Yes	11	Any Children 12-17 years old,Adult 18+ years old	Almond	Small candy
Male		25-34	Black/African American		101-199 pounds	151-160	5	10	SPF 16-29	SPF 50+	Lotion, cream, liquid, milk, serum, gel	Pump or aerosol spray	My skin may tan but with difficulty in the sun and my skin may peel.	No	5	Any Children under 2 years old	Small candy	Blueberry
Female		35-44	Asian or Pacific Islander		101-199 pounds	151-160	5	4	SPF 15 or below	SPF 15 or below	Lotion, cream, liquid, milk, serum, gel	Lotion, cream, liquid, milk, serum, gel	My skin very rarely burns in the sun and tans very easily.	Yes	7	Any Children 2-5 years old	Almond	Small candy
Male		25-34	Black/African American		200-299 pounds	200-210	6	4	SPF 16-29	SPF 16-29	Pump or aerosol spray	Lotion, cream, liquid, milk, serum, gel	My skin may tan but with difficulty in the sun and my skin may peel.	No	4	Any Children 2-5 years old	Almond	Blueberry
Female		18-24	Black/African American		100 pounds or less	100-90	6	7	SPF 30-49	SPF 50+	Powder, stick, roll-on, towelette	Lotion, cream, liquid, milk, serum, gel	My skin may tan but with difficulty in the sun and my skin may peel.	Dont know	6	Any Children 2-5 years old	Small candy	Small candy
Female		35-44	Black/African American		200-299 pounds	211-220	5	3	SPF 50+	SPF 50+	Lotion, cream, liquid, milk, serum, gel	Lotion, cream, liquid, milk, serum, gel	My skin never burns in the sun.	No	7	Adult 18+ years old	Two grapes or more	Almond
Female		25-34	Black/African American		101-199 pounds	141-150	5	5	SPF 16-29	SPF 16-29	Lotion, cream, liquid, milk, serum, gel	Lotion, cream, liquid, milk, serum, gel	My skin may tan but with difficulty in the sun and my skin may peel.	No	8	Any Children 2-5 years old,Any Children 6-11 years old	I don't typically apply sunscreen products to my face	Small candy
Male		25-34	Hispanic		300-399 pounds	351-360	5	10	SPF 30-49	SPF 50+	Pump or aerosol spray	Lotion, cream, liquid, milk, serum, gel	My skin always burns in the sun, never tans and skin may peel.	Yes	6	Any Children 12-17 years old	Blueberry	Small candy
Male		25-34	Hispanic		200-299 pounds	241-250	6	5	SPF 30-49	SPF 30-49	Lotion, cream, liquid, milk, serum, gel	Lotion, cream, liquid, milk, serum, gel	My skin may tan but with difficulty in the sun and my skin may peel.	No	4	Adult 18+ years old	Blueberry	Raspberry
Female		25-34	Black/African American		200-299 pounds	211-220	5	1	SPF 16-29	SPF 16-29	Pump or aerosol spray	Pump or aerosol spray	My skin always burns in the sun, never tans and skin may peel.	Yes	12	Any Children under 2 years old	Blueberry	Blueberry
Male		25-34	Black/African American		101-199 pounds	151-160	5	8	SPF 15 or below	SPF 16-29	Lotion, cream, liquid, milk, serum, gel	Pump or aerosol spray	My skin may tan but with difficulty in the sun and my skin may peel.	No	8	Any Children 2-5 years old	Raspberry	Almond
Male		18-24	Black/African American		101-199 pounds	111-120	6	0	Have not used in past 12 months	SPF 16-29		Lotion, cream, liquid, milk, serum, gel	My skin rarely burns in the sun and tans easily.	No	7	Adult 18+ years old		Blueberry
Female		45-54	Hispanic		101-199 pounds	101-110	5	3	SPF 16-29	SPF 15 or below	Lotion, cream, liquid, milk, serum, gel	Pump or aerosol spray	My skin may tan but with difficulty in the sun and my skin may peel.	Yes	1	Any Children 2-5 years old,Adult 18+ years old	Almond	Almond
Female		18-24	Asian or Pacific Islander		101-199 pounds	141-150	5	6	SPF 50+	Have not used in past 12 months	Lotion, cream, liquid, milk, serum, gel		My skin burns moderately in the sun and tans gradually.	No	2	Adult 18+ years old	Blueberry
Male		35-44	Black/African American		200-299 pounds	200-210	6	3	SPF 30-49	SPF 30-49	Lotion, cream, liquid, milk, serum, gel	Pump or aerosol spray	My skin may tan but with difficulty in the sun and my skin may peel.	No	2	Adult 18+ years old	Blueberry	Small candy
Female		18-24	Black/African American		200-299 pounds	221-230	7	10	SPF 15 or below	SPF 15 or below	Other	Pump or aerosol spray	My skin rarely burns in the sun and tans easily.	Prefer not to answer	10	Prefer not to answer	Small candy	I don't typically apply sunscreen products to my arms
Male		55-64	Black/African American		101-199 pounds	101-110	5	6	SPF 16-29	SPF 16-29	Pump or aerosol spray	Pump or aerosol spray	My skin burns moderately in the sun and tans gradually.	No	6	Adult 18+ years old	Small candy	Small candy
Female		18-24	White/Caucasian		101-199 pounds	131-140	5	6	SPF 30-49	SPF 50+	Lotion, cream, liquid, milk, serum, gel	Lotion, cream, liquid, milk, serum, gel	My skin burns moderately in the sun and tans gradually.	No	4	Adult 18+ years old	Almond	Almond
Male		25-34	Black/African American		100 pounds or less	100-90	6	2	SPF 15 or below	SPF 16-29	Lotion, cream, liquid, milk, serum, gel	Lotion, cream, liquid, milk, serum, gel	My skin may tan but with difficulty in the sun and my skin may peel.	No	7	Adult 18+ years old	Raspberry	Blueberry
Female		35-44	Black/African American		101-199 pounds	121-130	5	6	SPF 30-49	SPF 30-49	Lotion, cream, liquid, milk, serum, gel	Lotion, cream, liquid, milk, serum, gel	My skin burns moderately in the sun and tans gradually.	No	9	Adult 18+ years old	Two grapes or more	Two grapes or more
Female		25-34	Asian or Pacific Islander		100 pounds or less	100-90	5	0	SPF 15 or below	SPF 30-49	Lotion, cream, liquid, milk, serum, gel	Lotion, cream, liquid, milk, serum, gel	My skin burns moderately in the sun and tans gradually.	No	7	Any Children 6-11 years old,Adult 18+ years old	Raspberry	Two grapes or more
Female		18-24	Black/African American		100 pounds or less	89-80	5	3	SPF 16-29	SPF 16-29	Lotion, cream, liquid, milk, serum, gel	Pump or aerosol spray	My skin may tan but with difficulty in the sun and my skin may peel.	No	6	Any Children 2-5 years old,Any Children 6-11 years old	Two grapes or more	Blueberry
Female		45-54	Black/African American		101-199 pounds	171-180	5	5	SPF 50+	Have not used in past 12 months	Lotion, cream, liquid, milk, serum, gel		My skin may tan but with difficulty in the sun and my skin may peel.	No	8	Adult 18+ years old	I don't typically apply sunscreen products to my face
Female		18-24	Black/African American		100 pounds or less	89-80	5	4	SPF 30-49	SPF 50+	Pump or aerosol spray	Lotion, cream, liquid, milk, serum, gel	My skin always burns in the sun, never tans and skin may peel.	Yes	9	Adult 18+ years old	Two grapes or more	Blueberry
Male		25-34	Black/African American		101-199 pounds	181-190	6	0	SPF 50+	SPF 30-49	Lotion, cream, liquid, milk, serum, gel	Lotion, cream, liquid, milk, serum, gel	My skin may tan but with difficulty in the sun and my skin may peel.	Dont know	11	Prefer not to answer	Two grapes or more	Blueberry
Male		45-54	Black/African American		200-299 pounds	241-250	6	4	SPF 16-29	SPF 16-29	Lotion, cream, liquid, milk, serum, gel	Lotion, cream, liquid, milk, serum, gel	My skin burns moderately in the sun and tans gradually.	No	9	Adult 18+ years old	Almond	Almond
Female		65-70	White/Caucasian		200-299 pounds	221-230	5	4	Have not used in past 12 months	SPF 30-49		Lotion, cream, liquid, milk, serum, gel	My skin rarely burns in the sun and tans easily.	No	8	Adult 18+ years old		Almond
Female		25-34	Black/African American		101-199 pounds	151-160	5	7	SPF 15 or below	SPF 16-29	Lotion, cream, liquid, milk, serum, gel	Lotion, cream, liquid, milk, serum, gel	My skin never burns in the sun.	No	10	Adult 18+ years old	Small candy	Almond
Male		45-54	White/Caucasian		200-299 pounds	221-230	5	10	SPF 50+	SPF 50+	Lotion, cream, liquid, milk, serum, gel	Lotion, cream, liquid, milk, serum, gel	My skin rarely burns in the sun and tans easily.	Yes	4	Adult 18+ years old	Small candy	Blueberry
Male		18-24	Hispanic		101-199 pounds	161-170	5	6	Have not used in past 12 months	SPF 30-49		Lotion, cream, liquid, milk, serum, gel	My skin may tan but with difficulty in the sun and my skin may peel.	Dont know	7	Any Children 6-11 years old		Blueberry
Male		25-34	Black/African American		101-199 pounds	161-170	5	10	SPF 16-29	SPF 15 or below	Lotion, cream, liquid, milk, serum, gel	Lotion, cream, liquid, milk, serum, gel	My skin very rarely burns in the sun and tans very easily.	No	12	Adult 18+ years old	Blueberry	Almond
Female		18-24	Black/African American		100 pounds or less	100-90	3	10	SPF 15 or below	SPF 15 or below	Pump or aerosol spray	Pump or aerosol spray	My skin very rarely burns in the sun and tans very easily.	N/A	10	Any Children under 2 years old	Small candy	Raspberry
Female		25-34	Hispanic		101-199 pounds	111-120	5	8	Have not used in past 12 months	SPF 50+		Pump or aerosol spray	My skin burns moderately in the sun and tans gradually.	Yes	5	Any Children under 2 years old,Adult 18+ years old		Almond
Female		18-24	Asian or Pacific Islander		101-199 pounds	111-120	7	0	SPF 30-49	SPF 16-29	Lotion, cream, liquid, milk, serum, gel	Lotion, cream, liquid, milk, serum, gel	My skin may tan but with difficulty in the sun and my skin may peel.	No	6	Prefer not to answer	I don't typically apply sunscreen products to my face	I don't typically apply sunscreen products to my arms
Male		35-44	White/Caucasian		101-199 pounds	161-170	5	8	SPF 15 or below	SPF 16-29	Lotion, cream, liquid, milk, serum, gel	Lotion, cream, liquid, milk, serum, gel	My skin rarely burns in the sun and tans easily.	No	4	Any Children 2-5 years old,Any Children 6-11 years old	Almond	Two grapes or more
Male		25-34	Asian or Pacific Islander		101-199 pounds	171-180	6	0	SPF 30-49	SPF 50+	Lotion, cream, liquid, milk, serum, gel	Pump or aerosol spray	My skin burns moderately in the sun and tans gradually.	No	5	Adult 18+ years old	Almond	Raspberry
Female		18-24	Black/African American		100 pounds or less	100-90	5	4	SPF 16-29	SPF 16-29	Pump or aerosol spray	Pump or aerosol spray	My skin may tan but with difficulty in the sun and my skin may peel.	N/A	4	Any Children 6-11 years old	I don't typically apply sunscreen products to my face	I don't typically apply sunscreen products to my arms
Male		25-34	Black/African American		200-299 pounds	211-220	5	10	SPF 30-49	SPF 30-49	Lotion, cream, liquid, milk, serum, gel	Pump or aerosol spray	My skin burns moderately in the sun and tans gradually.	No	5	Adult 18+ years old	Almond	Almond
Male		18-24	Black/African American		101-199 pounds	111-120	5	7	SPF 16-29	SPF 16-29	Pump or aerosol spray	Pump or aerosol spray	My skin rarely burns in the sun and tans easily.	No	10	Prefer not to answer	Small candy	Blueberry
Male		25-34	Black/African American		101-199 pounds	121-130	6	5	SPF 16-29	SPF 30-49	Pump or aerosol spray	Pump or aerosol spray	My skin may tan but with difficulty in the sun and my skin may peel.	No	4	Adult 18+ years old	Blueberry	Almond
Female		35-44	Black/African American		101-199 pounds	131-140	5	0	SPF 50+	SPF 50+	Lotion, cream, liquid, milk, serum, gel	Lotion, cream, liquid, milk, serum, gel	My skin very rarely burns in the sun and tans very easily.	No	7	Any Children 6-11 years old	Raspberry	Raspberry
Female		35-44	Asian or Pacific Islander		101-199 pounds	141-150	5	4	SPF 30-49	SPF 50+	Lotion, cream, liquid, milk, serum, gel	Pump or aerosol spray	My skin burns moderately in the sun and tans gradually.	No	5	Any Children 6-11 years old,Any Children 12-17 years old	Small candy	Raspberry
Male		35-44	Black/African American		101-199 pounds	161-170	6	4	SPF 50+	SPF 30-49	Lotion, cream, liquid, milk, serum, gel	Pump or aerosol spray	My skin very rarely burns in the sun and tans very easily.	Yes	7	Any Children 2-5 years old	Two grapes or more	Raspberry
Female		18-24	Hispanic		101-199 pounds	141-150	5	4	SPF 30-49	SPF 15 or below	Other	Lotion, cream, liquid, milk, serum, gel	My skin may tan but with difficulty in the sun and my skin may peel.	N/A	4	Adult 18+ years old	Small candy	Almond
Female		35-44	Black/African American		101-199 pounds	141-150	5	3	SPF 15 or below	SPF 30-49	Lotion, cream, liquid, milk, serum, gel	Pump or aerosol spray	My skin rarely burns in the sun and tans easily.	No	8	Any Children 2-5 years old,Any Children 6-11 years old	Raspberry	Raspberry
Male		18-24	Black/African American		101-199 pounds	141-150	5	10	SPF 30-49	SPF 16-29	Other	Pump or aerosol spray	My skin burns moderately in the sun and tans gradually.	Dont know	9	Adult 18+ years old	I don't typically apply sunscreen products to my face	I don't typically apply sunscreen products to my arms
Female		25-34	Black/African American		101-199 pounds	101-110	5	5	SPF 30-49	SPF 30-49	Lotion, cream, liquid, milk, serum, gel	Lotion, cream, liquid, milk, serum, gel	My skin burns moderately in the sun and tans gradually.	No	8	Any Children under 2 years old	Blueberry	Raspberry
Female		35-44	Asian or Pacific Islander		101-199 pounds	121-130	5	2	SPF 30-49	SPF 30-49	Lotion, cream, liquid, milk, serum, gel	Lotion, cream, liquid, milk, serum, gel	My skin rarely burns in the sun and tans easily.	No	6	Any Children 6-11 years old	Blueberry	Blueberry
Male		35-44	Black/African American		101-199 pounds	101-110	5	5	SPF 15 or below	SPF 15 or below	Lotion, cream, liquid, milk, serum, gel	Powder, stick, roll-on, towelette	My skin never burns in the sun.	N/A	5	Any Children 12-17 years old	Almond	Almond
Male		18-24	Black/African American		101-199 pounds	151-160	6	3	SPF 16-29	SPF 16-29	Lotion, cream, liquid, milk, serum, gel	Lotion, cream, liquid, milk, serum, gel	My skin may tan but with difficulty in the sun and my skin may peel.	No	10	Adult 18+ years old	Blueberry	Blueberry
Male		25-34	Hispanic		101-199 pounds	141-150	5	5	SPF 50+	SPF 50+	Lotion, cream, liquid, milk, serum, gel	Pump or aerosol spray	My skin may tan but with difficulty in the sun and my skin may peel.	No	5	Adult 18+ years old	Almond	Raspberry
Male		18-24	Hispanic		101-199 pounds	151-160	5	10	SPF 30-49	SPF 30-49	Pump or aerosol spray	Lotion, cream, liquid, milk, serum, gel	My skin burns moderately in the sun and tans gradually.	No	7	Any Children 12-17 years old	Almond	Blueberry
Female		25-34	Hispanic		101-199 pounds	141-150	5	4	SPF 30-49	SPF 30-49	Lotion, cream, liquid, milk, serum, gel	Lotion, cream, liquid, milk, serum, gel	My skin always burns in the sun, never tans and skin may peel.	No	8	Any Children 2-5 years old,Any Children 6-11 years old	Almond	Almond
Male		35-44	Asian or Pacific Islander		101-199 pounds	151-160	5	9	SPF 30-49	SPF 30-49	Lotion, cream, liquid, milk, serum, gel	Lotion, cream, liquid, milk, serum, gel	My skin burns moderately in the sun and tans gradually.	No	8	Prefer not to answer	Raspberry	Two grapes or more
Female		25-34	Hispanic		101-199 pounds	121-130	5	5	SPF 16-29	SPF 30-49	Lotion, cream, liquid, milk, serum, gel	Lotion, cream, liquid, milk, serum, gel	My skin very rarely burns in the sun and tans very easily.	Dont know	4	Any Children under 2 years old,Any Children 2-5 years old	Almond	Raspberry
Male		25-34	Black/African American		101-199 pounds	191-199	6	1	SPF 15 or below	SPF 15 or below	Lotion, cream, liquid, milk, serum, gel	Lotion, cream, liquid, milk, serum, gel	My skin rarely burns in the sun and tans easily.	No	7	Adult 18+ years old	Blueberry	Blueberry
Male		55-64	Hispanic		101-199 pounds	161-170	5	8	SPF 50+	Have not used in past 12 months	Lotion, cream, liquid, milk, serum, gel		My skin burns moderately in the sun and tans gradually.	No	6	Adult 18+ years old	Blueberry
Female		35-44	Black/African American		101-199 pounds	111-120	5	6	SPF 15 or below	SPF 50+	Lotion, cream, liquid, milk, serum, gel	Lotion, cream, liquid, milk, serum, gel	My skin always burns in the sun, never tans and skin may peel.	No	6	Adult 18+ years old	Almond	Small candy
Female		25-34	Hispanic		101-199 pounds	181-190	5	9	SPF 50+	SPF 50+	Lotion, cream, liquid, milk, serum, gel	Lotion, cream, liquid, milk, serum, gel	My skin may tan but with difficulty in the sun and my skin may peel.	No	7	Any Children 2-5 years old,Any Children 6-11 years old	Blueberry	Blueberry
Female		35-44	Black/African American		101-199 pounds	101-110	5	2	SPF 30-49	SPF 30-49	Lotion, cream, liquid, milk, serum, gel	Lotion, cream, liquid, milk, serum, gel	My skin very rarely burns in the sun and tans very easily.	Dont know	6	Any Children 12-17 years old,Adult 18+ years old	Two grapes or more	Blueberry
Male		25-34	Hispanic		300-399 pounds	311-320	5	8	SPF 15 or below	SPF 16-29	Pump or aerosol spray	Pump or aerosol spray	My skin may tan but with difficulty in the sun and my skin may peel.	No	9	Any Children 12-17 years old	Almond	Almond
Female		25-34	Asian or Pacific Islander		100 pounds or less	100-90	5	2	SPF 50+	SPF 50+	Lotion, cream, liquid, milk, serum, gel	Lotion, cream, liquid, milk, serum, gel	My skin always burns in the sun, never tans and skin may peel.	No	6	Adult 18+ years old	Two grapes or more	Almond
Male		25-34	Black/African American		101-199 pounds	141-150	6	0	Have not used in past 12 months	SPF 16-29		Lotion, cream, liquid, milk, serum, gel	My skin rarely burns in the sun and tans easily.	No	11	Prefer not to answer		Almond
Male		18-24	Black/African American		100 pounds or less	100-90	5	11	SPF 15 or below	SPF 30-49	Pump or aerosol spray	Powder, stick, roll-on, towelette	My skin very rarely burns in the sun and tans very easily.	Dont know	9	Any Children under 2 years old	Small candy	Small candy
Male		65-70	Black/African American		101-199 pounds	131-140	6	1	Have not used in past 12 months	SPF 15 or below		Powder, stick, roll-on, towelette	My skin may tan but with difficulty in the sun and my skin may peel.	No	6	Adult 18+ years old		I don't typically apply sunscreen products to my arms
Male		55-64	Asian or Pacific Islander		101-199 pounds	171-180	6	1	SPF 30-49	SPF 16-29	Lotion, cream, liquid, milk, serum, gel	Lotion, cream, liquid, milk, serum, gel	My skin burns moderately in the sun and tans gradually.	No	6	Adult 18+ years old	Two grapes or more	Two grapes or more
Female		25-34	Asian or Pacific Islander		101-199 pounds	141-150	4	11	SPF 50+	SPF 50+	Lotion, cream, liquid, milk, serum, gel	Lotion, cream, liquid, milk, serum, gel	My skin may tan but with difficulty in the sun and my skin may peel.	No	5	Any Children 12-17 years old	Raspberry	Two grapes or more
Male		25-34	Black/African American		200-299 pounds	211-220	5	7	SPF 16-29	SPF 15 or below	Pump or aerosol spray	Pump or aerosol spray	My skin always burns in the sun, never tans and skin may peel.	Yes	9	Any Children 12-17 years old	Small candy	Small candy
Female		25-34	Black/African American		200-299 pounds	200-210	5	2	SPF 16-29	SPF 50+	Pump or aerosol spray	Lotion, cream, liquid, milk, serum, gel	My skin may tan but with difficulty in the sun and my skin may peel.	No	9	Adult 18+ years old	Blueberry	Almond
Male		25-34	Black/African American		101-199 pounds	111-120	5	10	SPF 30-49	SPF 30-49	Lotion, cream, liquid, milk, serum, gel	Powder, stick, roll-on, towelette	My skin burns moderately in the sun and tans gradually.	No	9	Adult 18+ years old	Almond	Two grapes or more
Male		18-24	Hispanic		200-299 pounds	221-230	5	11	SPF 30-49	SPF 30-49	Pump or aerosol spray	Pump or aerosol spray	My skin burns moderately in the sun and tans gradually.	No	7	Adult 18+ years old	Blueberry	Raspberry
Male		35-44	Asian or Pacific Islander		101-199 pounds	151-160	6	4	SPF 50+	SPF 50+	Lotion, cream, liquid, milk, serum, gel	Lotion, cream, liquid, milk, serum, gel	My skin rarely burns in the sun and tans easily.	No	5	Any Children 12-17 years old	Two grapes or more	Blueberry
Female		25-34	Black/African American		101-199 pounds	111-120	5	9	SPF 50+	SPF 50+	Lotion, cream, liquid, milk, serum, gel	Pump or aerosol spray	My skin burns moderately in the sun and tans gradually.	No	8	Any Children 6-11 years old	Raspberry	Almond
Female		55-64	Black/African American		200-299 pounds	211-220	5	6	SPF 15 or below	Have not used in past 12 months	Lotion, cream, liquid, milk, serum, gel		My skin never burns in the sun.	No	8	Adult 18+ years old	Small candy
Male		35-44	Hispanic		101-199 pounds	121-130	5	9	SPF 30-49	SPF 50+	Lotion, cream, liquid, milk, serum, gel	Lotion, cream, liquid, milk, serum, gel	My skin very rarely burns in the sun and tans very easily.	No	6	Adult 18+ years old	Almond	Raspberry
Female		35-44	Hispanic		101-199 pounds	151-160	5	6	SPF 16-29	SPF 16-29	Pump or aerosol spray	Lotion, cream, liquid, milk, serum, gel	My skin always burns in the sun, never tans and skin may peel.	N/A	6	Any Children 6-11 years old	Blueberry	Almond
Male		25-34	Indigenous		200-299 pounds	211-220	5	5	SPF 15 or below	SPF 16-29	Lotion, cream, liquid, milk, serum, gel	Lotion, cream, liquid, milk, serum, gel	My skin may tan but with difficulty in the sun and my skin may peel.	No	8	Any Children 2-5 years old,Any Children 6-11 years old	Almond	Two grapes or more
Female		25-34	Hispanic		101-199 pounds	131-140	6	1	SPF 16-29	SPF 30-49	Pump or aerosol spray	Powder, stick, roll-on, towelette	My skin burns moderately in the sun and tans gradually.	No	7	Any Children 2-5 years old	Almond	Raspberry
Female		45-54	Black/African American		101-199 pounds	121-130	4	10	SPF 50+	SPF 50+	Lotion, cream, liquid, milk, serum, gel	Lotion, cream, liquid, milk, serum, gel	My skin never burns in the sun.	No	8	Any Children 6-11 years old	Small candy	Blueberry
Female		45-54	Hispanic		101-199 pounds	151-160	5	0	SPF 50+	SPF 30-49	Lotion, cream, liquid, milk, serum, gel	Lotion, cream, liquid, milk, serum, gel	My skin burns moderately in the sun and tans gradually.	No	2	Any Children 12-17 years old	Blueberry	Almond
Male		25-34	Hispanic		101-199 pounds	121-130	5	9	SPF 30-49	SPF 30-49	Lotion, cream, liquid, milk, serum, gel	Pump or aerosol spray	My skin may tan but with difficulty in the sun and my skin may peel.	N/A	3	Any Children 12-17 years old	Almond	Almond
Female		25-34	White/Caucasian		200-299 pounds	211-220	5	6	SPF 15 or below	SPF 30-49	Pump or aerosol spray	Lotion, cream, liquid, milk, serum, gel	My skin may tan but with difficulty in the sun and my skin may peel.	No	7	Any Children under 2 years old,Any Children 2-5 years old,Adult 18+ years old	Almond	Raspberry
Female		45-54	Black/African American		101-199 pounds	111-120	5	6	SPF 16-29	SPF 30-49	Lotion, cream, liquid, milk, serum, gel	Lotion, cream, liquid, milk, serum, gel	My skin may tan but with difficulty in the sun and my skin may peel.	No	9	Adult 18+ years old	Almond	Almond
Male		25-34	Black/African American		101-199 pounds	111-120	5	7	SPF 30-49	SPF 16-29	Pump or aerosol spray	Pump or aerosol spray	My skin burns moderately in the sun and tans gradually.	Yes	10	Any Children 2-5 years old,Adult 18+ years old	Blueberry	Almond
Female		25-34	Black/African American		101-199 pounds	141-150	5	6	SPF 16-29	SPF 30-49	Lotion, cream, liquid, milk, serum, gel	Pump or aerosol spray	My skin may tan but with difficulty in the sun and my skin may peel.	No	8	Any Children 12-17 years old	Blueberry	Small candy
Female		18-24	Hispanic		101-199 pounds	101-110	5	1	SPF 50+	SPF 16-29	Lotion, cream, liquid, milk, serum, gel	Lotion, cream, liquid, milk, serum, gel	My skin always burns in the sun, never tans and skin may peel.	No	4	Adult 18+ years old	Small candy	Two grapes or more
Male		18-24	Black/African American		101-199 pounds	181-190	6	0	SPF 16-29	SPF 15 or below	Powder, stick, roll-on, towelette	Lotion, cream, liquid, milk, serum, gel	My skin very rarely burns in the sun and tans very easily.	Dont know	5	Any Children 2-5 years old	Blueberry	Raspberry
Female		18-24	White/Caucasian		101-199 pounds	131-140	5	4	SPF 15 or below	SPF 15 or below	Lotion, cream, liquid, milk, serum, gel	Pump or aerosol spray	My skin always burns in the sun, never tans and skin may peel.	No	1	Any Children under 2 years old	Almond	Two grapes or more
Male		18-24	Asian or Pacific Islander		101-199 pounds	111-120	5	6	SPF 30-49	SPF 16-29	Pump or aerosol spray	Lotion, cream, liquid, milk, serum, gel	My skin rarely burns in the sun and tans easily.	No	4	Prefer not to answer	Blueberry	Blueberry
Female		45-54	Black/African American		101-199 pounds	101-110	5	6	SPF 15 or below	SPF 15 or below	Lotion, cream, liquid, milk, serum, gel	Lotion, cream, liquid, milk, serum, gel	My skin may tan but with difficulty in the sun and my skin may peel.	No	10	Any Children under 2 years old	Blueberry	Almond
Male		25-34	Black/African American		200-299 pounds	200-210	5	11	SPF 16-29	SPF 16-29	Lotion, cream, liquid, milk, serum, gel	Pump or aerosol spray	My skin may tan but with difficulty in the sun and my skin may peel.	No	2	Prefer not to answer	Blueberry	Blueberry
Male		45-54	Hispanic		101-199 pounds	131-140	5	7	SPF 16-29	SPF 15 or below	Powder, stick, roll-on, towelette	Powder, stick, roll-on, towelette	My skin always burns in the sun, never tans and skin may peel.	No	4	Adult 18+ years old	Blueberry	Small candy
Male		18-24	Black/African American		101-199 pounds	151-160	6	6	SPF 50+	SPF 30-49	Pump or aerosol spray	Lotion, cream, liquid, milk, serum, gel	My skin burns moderately in the sun and tans gradually.	No	3	Any Children 2-5 years old	Small candy	Small candy
Female		18-24	Black/African American		200-299 pounds	211-220	5	6	SPF 16-29	SPF 30-49	Powder, stick, roll-on, towelette	Lotion, cream, liquid, milk, serum, gel	My skin burns moderately in the sun and tans gradually.	No	10	Adult 18+ years old	Raspberry	Two grapes or more
Female		35-44	Black/African American		200-299 pounds	241-250	5	5	SPF 15 or below	SPF 16-29	Other	Powder, stick, roll-on, towelette	My skin burns moderately in the sun and tans gradually.	Dont know	10	Adult 18+ years old	Two grapes or more	Raspberry
Male		25-34	Black/African American		200-299 pounds	200-210	5	10	SPF 50+	SPF 50+	Lotion, cream, liquid, milk, serum, gel	Lotion, cream, liquid, milk, serum, gel	My skin always burns in the sun, never tans and skin may peel.	Yes	12	Any Children 12-17 years old	Two grapes or more	Two grapes or more
Female		18-24	Black/African American		101-199 pounds	111-120	6	4	SPF 16-29	SPF 16-29	Pump or aerosol spray	Powder, stick, roll-on, towelette	My skin burns moderately in the sun and tans gradually.	Yes	6	Any Children under 2 years old	Two grapes or more	Two grapes or more
Female		45-54	Bi-racial/Multiple ethnicities		101-199 pounds	121-130	5	7	SPF 50+	SPF 50+	Lotion, cream, liquid, milk, serum, gel	Lotion, cream, liquid, milk, serum, gel	My skin burns moderately in the sun and tans gradually.	No	6	Adult 18+ years old	Almond	Two grapes or more
Male		35-44	Black/African American		101-199 pounds	171-180	5	8	SPF 30-49	SPF 30-49	Lotion, cream, liquid, milk, serum, gel	Lotion, cream, liquid, milk, serum, gel	My skin may tan but with difficulty in the sun and my skin may peel.	No	7	Adult 18+ years old	Blueberry	Blueberry
Male		45-54	Black/African American		200-299 pounds	221-230	6	1	SPF 30-49	SPF 30-49	Lotion, cream, liquid, milk, serum, gel	Pump or aerosol spray	My skin burns moderately in the sun and tans gradually.	Yes	5	Any Children 6-11 years old,Adult 18+ years old	Almond	Two grapes or more
Female		18-24	Hispanic		101-199 pounds	111-120	5	2	SPF 16-29	SPF 30-49	Pump or aerosol spray	Pump or aerosol spray	My skin burns moderately in the sun and tans gradually.	Yes	9	Any Children under 2 years old	Almond	Almond
Male		25-34	Asian or Pacific Islander		100 pounds or less	100-90	5	10	SPF 30-49	SPF 16-29	Powder, stick, roll-on, towelette	Powder, stick, roll-on, towelette	My skin burns moderately in the sun and tans gradually.	Yes	10	Any Children under 2 years old	Blueberry	Almond
Gender variant/non-conforming		18-24	Bi-racial/Multiple ethnicities		101-199 pounds	131-140	5	1	SPF 15 or below	SPF 16-29	Lotion, cream, liquid, milk, serum, gel	Lotion, cream, liquid, milk, serum, gel	My skin very rarely burns in the sun and tans very easily.	No	6	Adult 18+ years old	Raspberry	Raspberry
Male		25-34	Hispanic		101-199 pounds	101-110	5	2	SPF 30-49	SPF 30-49	Lotion, cream, liquid, milk, serum, gel	Lotion, cream, liquid, milk, serum, gel	My skin burns moderately in the sun and tans gradually.	No	2	Adult 18+ years old	I don't typically apply sunscreen products to my face	I don't typically apply sunscreen products to my arms
Female		45-54	Black/African American		200-299 pounds	200-210	5	4	Have not used in past 12 months	SPF 50+		Lotion, cream, liquid, milk, serum, gel	My skin never burns in the sun.	No	9	Adult 18+ years old		I don't typically apply sunscreen products to my arms
Female		35-44	White/Caucasian		101-199 pounds	141-150	5	3	SPF 50+	SPF 16-29	Powder, stick, roll-on, towelette	Lotion, cream, liquid, milk, serum, gel	My skin rarely burns in the sun and tans easily.	N/A	3	Any Children under 2 years old,Any Children 2-5 years old,Any Children 6-11 years old,Any Children 12-17 years old	Two grapes or more	Two grapes or more
Male		35-44	Asian or Pacific Islander		200-299 pounds	221-230	5	9	SPF 50+	SPF 16-29	Lotion, cream, liquid, milk, serum, gel	Pump or aerosol spray	My skin may tan but with difficulty in the sun and my skin may peel.	No	5	Adult 18+ years old	Almond	Raspberry
Female		25-34	White/Caucasian		101-199 pounds	101-110	5	9	SPF 15 or below	SPF 15 or below	Lotion, cream, liquid, milk, serum, gel	Lotion, cream, liquid, milk, serum, gel	My skin may tan but with difficulty in the sun and my skin may peel.	Yes	1	Any Children 12-17 years old	Small candy	Two grapes or more
Female		18-24	Asian or Pacific Islander		101-199 pounds	151-160	5	4	SPF 16-29	SPF 30-49	Pump or aerosol spray	Lotion, cream, liquid, milk, serum, gel	My skin rarely burns in the sun and tans easily.	No	7	Prefer not to answer	Almond	Small candy
Male		18-24	Black/African American		101-199 pounds	161-170	5	4	SPF 15 or below	SPF 16-29	Lotion, cream, liquid, milk, serum, gel	Pump or aerosol spray	My skin burns moderately in the sun and tans gradually.	No	11	Any Children 2-5 years old	Small candy	Almond
Female		25-34	White/Caucasian		101-199 pounds	151-160	5	7	SPF 30-49	SPF 30-49	Pump or aerosol spray	Pump or aerosol spray	My skin burns moderately in the sun and tans gradually.	Yes	3	Any Children under 2 years old	Small candy	Blueberry
Male		25-34	White/Caucasian		101-199 pounds	131-140	6	1	SPF 30-49	SPF 16-29	Lotion, cream, liquid, milk, serum, gel	Pump or aerosol spray	My skin may tan but with difficulty in the sun and my skin may peel.	No	4	Any Children 6-11 years old,Adult 18+ years old	Blueberry	Blueberry
Female		25-34	Black/African American		101-199 pounds	111-120	5	6	SPF 50+	SPF 50+	Lotion, cream, liquid, milk, serum, gel	Lotion, cream, liquid, milk, serum, gel	My skin very rarely burns in the sun and tans very easily.	No	9	Any Children 6-11 years old,Any Children 12-17 years old,Adult 18+ years old	Almond	Raspberry
Male		18-24	Black/African American		100 pounds or less	100-90	5	4	SPF 15 or below	SPF 16-29	Lotion, cream, liquid, milk, serum, gel	Powder, stick, roll-on, towelette	My skin always burns in the sun, never tans and skin may peel.	Yes	11	Adult 18+ years old	Small candy	Raspberry
Male		18-24	Asian or Pacific Islander		101-199 pounds	191-199	5	8	SPF 50+	SPF 50+	Lotion, cream, liquid, milk, serum, gel	Lotion, cream, liquid, milk, serum, gel	My skin may tan but with difficulty in the sun and my skin may peel.	No	4	Adult 18+ years old	Raspberry	Almond
Male		55-64	Black/African American		101-199 pounds	151-160	5	8	SPF 50+	SPF 50+	Lotion, cream, liquid, milk, serum, gel	Lotion, cream, liquid, milk, serum, gel	My skin always burns in the sun, never tans and skin may peel.	No	12	Adult 18+ years old	I don't typically apply sunscreen products to my face	I don't typically apply sunscreen products to my arms
Female		45-54	Hispanic		101-199 pounds	161-170	5	6	SPF 16-29	SPF 16-29	Lotion, cream, liquid, milk, serum, gel	Lotion, cream, liquid, milk, serum, gel	My skin rarely burns in the sun and tans easily.	No	6	Any Children under 2 years old	Small candy	Blueberry
Female		45-54	Other		200-299 pounds	200-210	5	6	SPF 50+	SPF 30-49	Lotion, cream, liquid, milk, serum, gel	Lotion, cream, liquid, milk, serum, gel	My skin may tan but with difficulty in the sun and my skin may peel.	Yes	2	Any Children under 2 years old	Two grapes or more	Two grapes or more
Female		18-24	Hispanic		200-299 pounds	231-240	5	2	SPF 30-49	SPF 30-49	Pump or aerosol spray	Lotion, cream, liquid, milk, serum, gel	My skin rarely burns in the sun and tans easily.	Yes	6	Any Children 6-11 years old	Blueberry	Almond
Male		18-24	Hispanic		200-299 pounds	231-240	5	9	SPF 16-29	SPF 16-29	Lotion, cream, liquid, milk, serum, gel	Lotion, cream, liquid, milk, serum, gel	My skin always burns in the sun, never tans and skin may peel.	No	9	Any Children 12-17 years old,Adult 18+ years old	Blueberry	Blueberry
Male		35-44	Asian or Pacific Islander		101-199 pounds	161-170	5	6	SPF 30-49	SPF 30-49	Lotion, cream, liquid, milk, serum, gel	Lotion, cream, liquid, milk, serum, gel	My skin burns moderately in the sun and tans gradually.	No	5	Any Children 12-17 years old	Blueberry	Almond
Female		25-34	Black/African American		200-299 pounds	200-210	5	2	SPF 50+	SPF 50+	Lotion, cream, liquid, milk, serum, gel	Lotion, cream, liquid, milk, serum, gel	My skin may tan but with difficulty in the sun and my skin may peel.	Yes	9	Prefer not to answer	Two grapes or more	Raspberry
Female		35-44	Hispanic		100 pounds or less	89-80	5	9	SPF 30-49	SPF 30-49	Lotion, cream, liquid, milk, serum, gel	Lotion, cream, liquid, milk, serum, gel	My skin rarely burns in the sun and tans easily.	No	7	Adult 18+ years old	Almond	Almond
Female		25-34	Black/African American		101-199 pounds	101-110	5	2	SPF 30-49	SPF 30-49	Lotion, cream, liquid, milk, serum, gel	Lotion, cream, liquid, milk, serum, gel	My skin very rarely burns in the sun and tans very easily.	No	8	Adult 18+ years old	I don't typically apply sunscreen products to my face	Almond
Female		25-34	Hispanic		101-199 pounds	181-190	5	7	SPF 15 or below	SPF 16-29	Lotion, cream, liquid, milk, serum, gel	Powder, stick, roll-on, towelette	My skin rarely burns in the sun and tans easily.	Yes	3	Adult 18+ years old	Raspberry	Two grapes or more
Female		25-34	Black/African American		101-199 pounds	131-140	5	2	SPF 30-49	SPF 30-49	Lotion, cream, liquid, milk, serum, gel	Lotion, cream, liquid, milk, serum, gel	My skin burns moderately in the sun and tans gradually.	No	9	Any Children 2-5 years old,Any Children 12-17 years old	Almond	Blueberry
Female		35-44	White/Caucasian		101-199 pounds	101-110	5	4	SPF 16-29	Have not used in past 12 months	Powder, stick, roll-on, towelette		My skin always burns in the sun, never tans and skin may peel.	Yes	2	Any Children 2-5 years old	Two grapes or more
Male		18-24	Black/African American		101-199 pounds	121-130	5	9	SPF 16-29	SPF 16-29	Other	Powder, stick, roll-on, towelette	My skin may tan but with difficulty in the sun and my skin may peel.	No	12	Adult 18+ years old	Blueberry	Blueberry
Female		65-70	Black/African American		101-199 pounds	111-120	5	2	SPF 50+	SPF 50+	Lotion, cream, liquid, milk, serum, gel	Lotion, cream, liquid, milk, serum, gel	My skin very rarely burns in the sun and tans very easily.	No	10	Adult 18+ years old	Almond	Raspberry
Female		18-24	Black/African American		101-199 pounds	101-110	5	4	SPF 15 or below	SPF 30-49	Pump or aerosol spray	Pump or aerosol spray	My skin rarely burns in the sun and tans easily.	N/A	9	Prefer not to answer	Two grapes or more	Two grapes or more
Female		18-24	Black/African American		100 pounds or less	89-80	4	3	SPF 30-49	SPF 50+	Powder, stick, roll-on, towelette	Lotion, cream, liquid, milk, serum, gel	My skin never burns in the sun.	Yes	10	Prefer not to answer	Blueberry	Almond
Male		45-54	White/Caucasian		101-199 pounds	171-180	5	10	SPF 16-29	SPF 15 or below	Lotion, cream, liquid, milk, serum, gel	Lotion, cream, liquid, milk, serum, gel	My skin may tan but with difficulty in the sun and my skin may peel.	Yes	1	Any Children 12-17 years old	Blueberry	Raspberry
Female		35-44	Black/African American		200-299 pounds	211-220	5	4	Have not used in past 12 months	SPF 50+		Lotion, cream, liquid, milk, serum, gel	My skin burns moderately in the sun and tans gradually.	No	9	Any Children 6-11 years old		Two grapes or more
Female		18-24	Black/African American		101-199 pounds	101-110	5	0	SPF 16-29	Have not used in past 12 months	Lotion, cream, liquid, milk, serum, gel		My skin may tan but with difficulty in the sun and my skin may peel.	No	10	Adult 18+ years old	Almond
Male		18-24	Black/African American		100 pounds or less	100-90	5	4	SPF 30-49	SPF 30-49	Powder, stick, roll-on, towelette	Pump or aerosol spray	My skin very rarely burns in the sun and tans very easily.	N/A	10	Any Children 12-17 years old	I don't typically apply sunscreen products to my face	Almond
Female		45-54	Black/African American		100 pounds or less	100-90	5	2	SPF 30-49	SPF 30-49	Pump or aerosol spray	Pump or aerosol spray	My skin rarely burns in the sun and tans easily.	Dont know	1	Prefer not to answer	Small candy	Two grapes or more
Female		25-34	Black/African American		101-199 pounds	141-150	5	4	SPF 50+	SPF 50+	Lotion, cream, liquid, milk, serum, gel	Lotion, cream, liquid, milk, serum, gel	My skin very rarely burns in the sun and tans very easily.	No	9	Any Children 2-5 years old,Any Children 6-11 years old	Two grapes or more	Two grapes or more
Female		25-34	Black/African American		101-199 pounds	121-130	5	3	SPF 16-29	SPF 16-29	Lotion, cream, liquid, milk, serum, gel	Pump or aerosol spray	My skin rarely burns in the sun and tans easily.	Dont know	12	Any Children 2-5 years old,Any Children 6-11 years old	Small candy	Almond
Female		25-34	Black/African American		101-199 pounds	171-180	5	9	SPF 30-49	SPF 16-29	Pump or aerosol spray	Powder, stick, roll-on, towelette	My skin may tan but with difficulty in the sun and my skin may peel.	N/A	3	Any Children 2-5 years old	Blueberry	Blueberry
Male		35-44	Black/African American		101-199 pounds	161-170	5	10	SPF 30-49	SPF 30-49	Lotion, cream, liquid, milk, serum, gel	Lotion, cream, liquid, milk, serum, gel	My skin may tan but with difficulty in the sun and my skin may peel.	N/A	4	Any Children 6-11 years old,Any Children 12-17 years old,Adult 18+ years old	Small candy	Almond
Female		45-54	Black/African American		101-199 pounds	161-170	5	3	SPF 16-29	SPF 16-29	Lotion, cream, liquid, milk, serum, gel	Lotion, cream, liquid, milk, serum, gel	My skin never burns in the sun.	No	10	Prefer not to answer	Two grapes or more	Two grapes or more
Female		25-34	Black/African American		101-199 pounds	151-160	5	6	Have not used in past 12 months	SPF 15 or below		Powder, stick, roll-on, towelette	My skin may tan but with difficulty in the sun and my skin may peel.	No	9	Any Children 6-11 years old,Any Children 12-17 years old		Raspberry
Male		55-64	Black/African American		101-199 pounds	191-199	5	11	SPF 15 or below	SPF 15 or below	Lotion, cream, liquid, milk, serum, gel	Powder, stick, roll-on, towelette	My skin rarely burns in the sun and tans easily.	No	5	Adult 18+ years old	Almond	Almond
Female		25-34	Bi-racial/Multiple ethnicities		101-199 pounds	151-160	5	10	SPF 30-49	SPF 15 or below	Lotion, cream, liquid, milk, serum, gel	Lotion, cream, liquid, milk, serum, gel	My skin very rarely burns in the sun and tans very easily.	No	7	Any Children under 2 years old,Any Children 6-11 years old	Blueberry	Raspberry
Female		55-64	Black/African American		200-299 pounds	200-210	5	7	SPF 15 or below	SPF 15 or below	Lotion, cream, liquid, milk, serum, gel	Lotion, cream, liquid, milk, serum, gel	My skin very rarely burns in the sun and tans very easily.	No	7	Adult 18+ years old	Blueberry	Raspberry
Female		35-44	Hispanic		101-199 pounds	141-150	5	0	SPF 15 or below	SPF 50+	Lotion, cream, liquid, milk, serum, gel	Pump or aerosol spray	My skin very rarely burns in the sun and tans very easily.	Dont know	6	Prefer not to answer	Small candy	Blueberry
Female		65-70	Black/African American		101-199 pounds	141-150	5	6	SPF 50+	SPF 50+	Lotion, cream, liquid, milk, serum, gel	Powder, stick, roll-on, towelette	My skin rarely burns in the sun and tans easily.	No	7	Adult 18+ years old	Two grapes or more	Small candy
Male		35-44	Hispanic		100 pounds or less	100-90	5	11	SPF 30-49	SPF 30-49	Lotion, cream, liquid, milk, serum, gel	Pump or aerosol spray	My skin very rarely burns in the sun and tans very easily.	No	7	Any Children 12-17 years old,Adult 18+ years old	Two grapes or more	Two grapes or more
Female		35-44	Black/African American		100 pounds or less	100-90	5	1	SPF 15 or below	SPF 15 or below	Lotion, cream, liquid, milk, serum, gel	Lotion, cream, liquid, milk, serum, gel	My skin may tan but with difficulty in the sun and my skin may peel.	No	9	Any Children 6-11 years old,Any Children 12-17 years old	I don't typically apply sunscreen products to my face	Almond
Male		35-44	Black/African American		101-199 pounds	161-170	5	6	SPF 15 or below	SPF 16-29	Lotion, cream, liquid, milk, serum, gel	Lotion, cream, liquid, milk, serum, gel	My skin always burns in the sun, never tans and skin may peel.	No	9	Any Children 6-11 years old	Almond	Small candy
Female		35-44	Asian or Pacific Islander		101-199 pounds	131-140	5	1	SPF 30-49	SPF 16-29	Lotion, cream, liquid, milk, serum, gel	Lotion, cream, liquid, milk, serum, gel	My skin burns moderately in the sun and tans gradually.	No	3	Adult 18+ years old	Almond	Two grapes or more
Male		45-54	Black/African American		101-199 pounds	141-150	5	10	SPF 15 or below	SPF 15 or below	Powder, stick, roll-on, towelette	Pump or aerosol spray	My skin rarely burns in the sun and tans easily.	Yes	11	Any Children under 2 years old	Small candy	Two grapes or more
Male		35-44	Asian or Pacific Islander		101-199 pounds	121-130	5	5	SPF 30-49	SPF 16-29	Lotion, cream, liquid, milk, serum, gel	Lotion, cream, liquid, milk, serum, gel	My skin may tan but with difficulty in the sun and my skin may peel.	No	4	Any Children 6-11 years old,Adult 18+ years old	Raspberry	Raspberry
Female		18-24	Black/African American		101-199 pounds	141-150	5	7	SPF 15 or below	SPF 16-29	Lotion, cream, liquid, milk, serum, gel	Pump or aerosol spray	My skin always burns in the sun, never tans and skin may peel.	No	8	Any Children 6-11 years old	Blueberry	Blueberry
Female		55-64	Asian or Pacific Islander		101-199 pounds	151-160	4	11	SPF 15 or below	Have not used in past 12 months	Lotion, cream, liquid, milk, serum, gel		My skin burns moderately in the sun and tans gradually.	No	5	Adult 18+ years old	Almond
Female		55-64	Black/African American		101-199 pounds	151-160	5	6	SPF 30-49	SPF 30-49	Lotion, cream, liquid, milk, serum, gel	Lotion, cream, liquid, milk, serum, gel	My skin burns moderately in the sun and tans gradually.	No	9	Adult 18+ years old	Small candy	Two grapes or more
Male		25-34	Asian or Pacific Islander		101-199 pounds	161-170	5	6	SPF 15 or below	Have not used in past 12 months	Lotion, cream, liquid, milk, serum, gel		My skin may tan but with difficulty in the sun and my skin may peel.	Dont know	2	Adult 18+ years old	Almond
Male		25-34	Asian or Pacific Islander		101-199 pounds	151-160	5	6	SPF 16-29	SPF 30-49	Lotion, cream, liquid, milk, serum, gel	Lotion, cream, liquid, milk, serum, gel	My skin may tan but with difficulty in the sun and my skin may peel.	No	5	Adult 18+ years old	Small candy	Blueberry
Female		25-34	Asian or Pacific Islander		200-299 pounds	231-240	5	7	SPF 16-29	SPF 15 or below	Lotion, cream, liquid, milk, serum, gel	Lotion, cream, liquid, milk, serum, gel	My skin always burns in the sun, never tans and skin may peel.	No	2	Any Children 2-5 years old	Blueberry	Almond
Female		35-44	Hispanic		101-199 pounds	111-120	5	1	SPF 50+	SPF 50+	Powder, stick, roll-on, towelette	Powder, stick, roll-on, towelette	My skin burns moderately in the sun and tans gradually.	Yes	6	Any Children 12-17 years old,Adult 18+ years old	Two grapes or more	Two grapes or more
Male		25-34	Hispanic		200-299 pounds	200-210	5	8	SPF 30-49	SPF 50+	Lotion, cream, liquid, milk, serum, gel	Lotion, cream, liquid, milk, serum, gel	My skin rarely burns in the sun and tans easily.	No	8	Adult 18+ years old	Blueberry	Almond
Female		25-34	Bi-racial/Multiple ethnicities		101-199 pounds	181-190	5	2	SPF 30-49	SPF 30-49	Lotion, cream, liquid, milk, serum, gel	Lotion, cream, liquid, milk, serum, gel	My skin always burns in the sun, never tans and skin may peel.	Yes	3	Any Children 2-5 years old,Adult 18+ years old	Raspberry	Two grapes or more
Female		45-54	Bi-racial/Multiple ethnicities		101-199 pounds	131-140	5	8	SPF 50+	SPF 50+	Lotion, cream, liquid, milk, serum, gel	Lotion, cream, liquid, milk, serum, gel	My skin burns moderately in the sun and tans gradually.	No	6	Any Children 6-11 years old,Any Children 12-17 years old,Adult 18+ years old	Blueberry	Almond
Female		35-44	Asian or Pacific Islander		101-199 pounds	111-120	5	4	SPF 50+	SPF 50+	Lotion, cream, liquid, milk, serum, gel	Lotion, cream, liquid, milk, serum, gel	My skin rarely burns in the sun and tans easily.	No	5	Adult 18+ years old	Two grapes or more	Almond
Female		35-44	White/Caucasian		101-199 pounds	131-140	5	8	SPF 16-29	SPF 16-29	Powder, stick, roll-on, towelette	Lotion, cream, liquid, milk, serum, gel	My skin never burns in the sun.	Prefer not to answer	10	Prefer not to answer	Two grapes or more	Two grapes or more
Male		18-24	Black/African American		101-199 pounds	161-170	6	3	SPF 30-49	SPF 30-49	Lotion, cream, liquid, milk, serum, gel	Lotion, cream, liquid, milk, serum, gel	My skin rarely burns in the sun and tans easily.	No	8	Adult 18+ years old	Blueberry	Blueberry
Female		18-24	Hispanic		200-299 pounds	231-240	5	7	SPF 15 or below	SPF 30-49	Lotion, cream, liquid, milk, serum, gel	Pump or aerosol spray	My skin burns moderately in the sun and tans gradually.	Dont know	5	Adult 18+ years old	Almond	Two grapes or more
Female		45-54	Black/African American		101-199 pounds	191-199	5	10	SPF 15 or below	SPF 15 or below	Lotion, cream, liquid, milk, serum, gel	Lotion, cream, liquid, milk, serum, gel	My skin never burns in the sun.	No	9	Adult 18+ years old	Small candy	Raspberry
Female		25-34	White/Caucasian		101-199 pounds	191-199	5	5	SPF 50+	SPF 50+	Lotion, cream, liquid, milk, serum, gel	Lotion, cream, liquid, milk, serum, gel	My skin may tan but with difficulty in the sun and my skin may peel.	No	6	Any Children 2-5 years old	Raspberry	Raspberry
Male		35-44	Hispanic		101-199 pounds	141-150	5	6	SPF 50+	SPF 50+	Lotion, cream, liquid, milk, serum, gel	Lotion, cream, liquid, milk, serum, gel	My skin always burns in the sun, never tans and skin may peel.	No	3	Prefer not to answer	Two grapes or more	Two grapes or more
Female		65-70	Black/African American		101-199 pounds	101-110	5	2	SPF 30-49	SPF 16-29	Lotion, cream, liquid, milk, serum, gel	Lotion, cream, liquid, milk, serum, gel	My skin very rarely burns in the sun and tans very easily.	No	5	Adult 18+ years old	Raspberry	Two grapes or more
Female		25-34	Asian or Pacific Islander		101-199 pounds	111-120	5	6	SPF 50+	SPF 16-29	Lotion, cream, liquid, milk, serum, gel	Pump or aerosol spray	My skin rarely burns in the sun and tans easily.	No	6	Any Children 6-11 years old	Almond	Two grapes or more
Female		18-24	Black/African American		101-199 pounds	111-120	5	5	Have not used in past 12 months	SPF 30-49		Lotion, cream, liquid, milk, serum, gel	My skin may tan but with difficulty in the sun and my skin may peel.	No	7	Any Children under 2 years old		I don't typically apply sunscreen products to my arms
Female		18-24	Hispanic		100 pounds or less	89-80	5	7	SPF 30-49	SPF 30-49	Pump or aerosol spray	Pump or aerosol spray	My skin burns moderately in the sun and tans gradually.	No	5	Adult 18+ years old	Two grapes or more	Two grapes or more
Female		55-64	Black/African American		101-199 pounds	111-120	5	3	SPF 16-29	SPF 16-29	Lotion, cream, liquid, milk, serum, gel	Pump or aerosol spray	My skin burns moderately in the sun and tans gradually.	Dont know	9	Any Children 2-5 years old	Small candy	Raspberry
Female		45-54	Hispanic		200-299 pounds	211-220	5	4	SPF 50+	SPF 30-49	Lotion, cream, liquid, milk, serum, gel	Lotion, cream, liquid, milk, serum, gel	My skin rarely burns in the sun and tans easily.	No	5	Adult 18+ years old	Small candy	Almond
Female		25-34	Black/African American		101-199 pounds	111-120	4	11	SPF 30-49	SPF 30-49	Lotion, cream, liquid, milk, serum, gel	Lotion, cream, liquid, milk, serum, gel	My skin never burns in the sun.	No	9	Adult 18+ years old	Raspberry	Two grapes or more
Female		35-44	Asian or Pacific Islander		101-199 pounds	121-130	5	6	SPF 15 or below	SPF 30-49	Lotion, cream, liquid, milk, serum, gel	Lotion, cream, liquid, milk, serum, gel	My skin rarely burns in the sun and tans easily.	N/A	3	Any Children 6-11 years old	Blueberry	Raspberry
Female		25-34	Black/African American		101-199 pounds	191-199	5	2	SPF 15 or below	SPF 15 or below	Lotion, cream, liquid, milk, serum, gel	Lotion, cream, liquid, milk, serum, gel	My skin rarely burns in the sun and tans easily.	No	6	Adult 18+ years old	Almond	Almond
Male		25-34	Black/African American		101-199 pounds	111-120	5	9	SPF 16-29	SPF 16-29	Pump or aerosol spray	Pump or aerosol spray	My skin may tan but with difficulty in the sun and my skin may peel.	No	8	Adult 18+ years old	Raspberry	Blueberry
Female		18-24	Black/African American		101-199 pounds	111-120	7	7	SPF 30-49	SPF 16-29	Lotion, cream, liquid, milk, serum, gel	Lotion, cream, liquid, milk, serum, gel	My skin always burns in the sun, never tans and skin may peel.	N/A	9	Prefer not to answer	Small candy	Raspberry
Female		55-64	Hispanic		101-199 pounds	181-190	5	4	SPF 30-49	SPF 30-49	Lotion, cream, liquid, milk, serum, gel	Lotion, cream, liquid, milk, serum, gel	My skin rarely burns in the sun and tans easily.	No	5	Any Children 6-11 years old,Adult 18+ years old	Blueberry	Raspberry
Female		35-44	Black/African American		101-199 pounds	151-160	4	11	SPF 15 or below	SPF 16-29	Lotion, cream, liquid, milk, serum, gel	Lotion, cream, liquid, milk, serum, gel	My skin never burns in the sun.	No	6	Any Children under 2 years old,Any Children 12-17 years old,Adult 18+ years old	Small candy	Almond
Female		18-24	White/Caucasian		101-199 pounds	101-110	7	7	SPF 15 or below	SPF 15 or below	Lotion, cream, liquid, milk, serum, gel	Lotion, cream, liquid, milk, serum, gel	My skin always burns in the sun, never tans and skin may peel.	No	3	Any Children under 2 years old	Almond	Raspberry
Female		18-24	Hispanic		101-199 pounds	101-110	5	3	SPF 50+	SPF 16-29	Lotion, cream, liquid, milk, serum, gel	Lotion, cream, liquid, milk, serum, gel	My skin may tan but with difficulty in the sun and my skin may peel.	No	6	Any Children 2-5 years old	Blueberry	Small candy
Male		25-34	Black/African American		101-199 pounds	141-150	5	8	SPF 16-29	SPF 16-29	Lotion, cream, liquid, milk, serum, gel	Powder, stick, roll-on, towelette	My skin never burns in the sun.	No	9	Any Children 2-5 years old,Any Children 6-11 years old	Blueberry	Almond
Female		18-24	Hispanic		101-199 pounds	131-140	5	1	SPF 30-49	SPF 16-29	Pump or aerosol spray	Powder, stick, roll-on, towelette	My skin burns moderately in the sun and tans gradually.	Yes	5	Any Children under 2 years old	Blueberry	Almond
Female		65-70	Hispanic		200-299 pounds	221-230	5	1	SPF 16-29	Have not used in past 12 months	Lotion, cream, liquid, milk, serum, gel		My skin burns moderately in the sun and tans gradually.	No	5	Prefer not to answer	Blueberry
Male		65-70	Asian or Pacific Islander		101-199 pounds	101-110	5	10	SPF 50+	SPF 30-49	Powder, stick, roll-on, towelette	Pump or aerosol spray	My skin never burns in the sun.	No	1	Any Children 6-11 years old,Any Children 12-17 years old	Small candy	Small candy
Male		25-34	Black/African American		101-199 pounds	181-190	6	2	SPF 15 or below	SPF 15 or below	Other	Lotion, cream, liquid, milk, serum, gel	My skin always burns in the sun, never tans and skin may peel.	Yes	9	Adult 18+ years old	Small candy	Raspberry
Female		18-24	Asian or Pacific Islander		101-199 pounds	131-140	5	1	SPF 30-49	SPF 16-29	Lotion, cream, liquid, milk, serum, gel	Lotion, cream, liquid, milk, serum, gel	My skin very rarely burns in the sun and tans very easily.	No	9	Any Children 12-17 years old,Adult 18+ years old	Blueberry	Two grapes or more
Male		25-34	Asian or Pacific Islander		101-199 pounds	131-140	5	6	SPF 15 or below	SPF 15 or below	Lotion, cream, liquid, milk, serum, gel	Lotion, cream, liquid, milk, serum, gel	My skin never burns in the sun.	No	6	Adult 18+ years old	Blueberry	Blueberry
Female		18-24	Asian or Pacific Islander		101-199 pounds	131-140	5	6	SPF 50+	SPF 50+	Lotion, cream, liquid, milk, serum, gel	Lotion, cream, liquid, milk, serum, gel	My skin rarely burns in the sun and tans easily.	No	4	Adult 18+ years old	Almond	Raspberry
Female		35-44	Hispanic		101-199 pounds	131-140	5	3	SPF 15 or below	SPF 30-49	Lotion, cream, liquid, milk, serum, gel	Lotion, cream, liquid, milk, serum, gel	My skin may tan but with difficulty in the sun and my skin may peel.	No	2	Any Children 12-17 years old	Raspberry	Raspberry
Female		18-24	Black/African American		101-199 pounds	101-110	5	4	SPF 15 or below	SPF 16-29	Lotion, cream, liquid, milk, serum, gel	Lotion, cream, liquid, milk, serum, gel	My skin may tan but with difficulty in the sun and my skin may peel.	N/A	9	Prefer not to answer	Raspberry	Almond
Female		55-64	Black/African American		300-399 pounds	300-310	5	7	SPF 50+	SPF 50+	Lotion, cream, liquid, milk, serum, gel	Lotion, cream, liquid, milk, serum, gel	My skin always burns in the sun, never tans and skin may peel.	No	10	Adult 18+ years old	Small candy	Almond
Male		25-34	White/Caucasian		101-199 pounds	151-160	6	0	Have not used in past 12 months	SPF 30-49		Lotion, cream, liquid, milk, serum, gel	My skin rarely burns in the sun and tans easily.	Yes	1	Adult 18+ years old		Almond
Male		25-34	Black/African American		101-199 pounds	111-120	6	3	SPF 30-49	SPF 30-49	Lotion, cream, liquid, milk, serum, gel	Lotion, cream, liquid, milk, serum, gel	My skin burns moderately in the sun and tans gradually.	No	9	Any Children 2-5 years old	Small candy	Raspberry
Female		18-24	White/Caucasian		101-199 pounds	171-180	5	3	SPF 50+	SPF 30-49	Lotion, cream, liquid, milk, serum, gel	Pump or aerosol spray	My skin burns moderately in the sun and tans gradually.	Yes	5	Any Children under 2 years old	Raspberry	Two grapes or more
Female		18-24	Black/African American		101-199 pounds	171-180	4	10	SPF 16-29	SPF 50+	Pump or aerosol spray	Lotion, cream, liquid, milk, serum, gel	My skin rarely burns in the sun and tans easily.	Yes	2	Adult 18+ years old	Almond	Raspberry
Female		25-34	Asian or Pacific Islander		101-199 pounds	111-120	5	0	SPF 15 or below	SPF 15 or below	Lotion, cream, liquid, milk, serum, gel	Lotion, cream, liquid, milk, serum, gel	My skin may tan but with difficulty in the sun and my skin may peel.	No	5	Any Children 2-5 years old	Almond	Almond
Female		25-34	Black/African American		101-199 pounds	111-120	4	11	SPF 16-29	SPF 16-29	Lotion, cream, liquid, milk, serum, gel	Lotion, cream, liquid, milk, serum, gel	My skin rarely burns in the sun and tans easily.	No	2	Any Children 2-5 years old,Any Children 6-11 years old	Almond	Small candy
Female		25-34	Black/African American		101-199 pounds	101-110	5	3	Have not used in past 12 months	SPF 15 or below		Lotion, cream, liquid, milk, serum, gel	My skin always burns in the sun, never tans and skin may peel.	Dont know	10	Any Children under 2 years old		Small candy
Male		25-34	Black/African American		101-199 pounds	181-190	5	10	SPF 15 or below	SPF 16-29	Pump or aerosol spray	Lotion, cream, liquid, milk, serum, gel	My skin never burns in the sun.	No	7	Any Children 12-17 years old,Adult 18+ years old	Blueberry	Raspberry
Female		18-24	Black/African American		101-199 pounds	131-140	5	2	SPF 30-49	SPF 50+	Lotion, cream, liquid, milk, serum, gel	Powder, stick, roll-on, towelette	My skin never burns in the sun.	Dont know	9	Prefer not to answer	I don't typically apply sunscreen products to my face	I don't typically apply sunscreen products to my arms
Male		45-54	Indigenous		101-199 pounds	181-190	6	3	SPF 16-29	SPF 16-29	Lotion, cream, liquid, milk, serum, gel	Lotion, cream, liquid, milk, serum, gel	My skin very rarely burns in the sun and tans very easily.	No	3	Adult 18+ years old	Raspberry	Almond
Male		35-44	Hispanic		101-199 pounds	161-170	5	10	SPF 30-49	SPF 16-29	Pump or aerosol spray	Lotion, cream, liquid, milk, serum, gel	My skin may tan but with difficulty in the sun and my skin may peel.	No	12	Any Children 2-5 years old,Any Children 12-17 years old	Almond	Small candy
Female		18-24	Hispanic		101-199 pounds	141-150	5	2	SPF 15 or below	Have not used in past 12 months	Lotion, cream, liquid, milk, serum, gel		My skin burns moderately in the sun and tans gradually.	No	4	Adult 18+ years old	Blueberry
Female		25-34	Black/African American		101-199 pounds	171-180	5	9	SPF 15 or below	SPF 30-49	Pump or aerosol spray	Pump or aerosol spray	My skin burns moderately in the sun and tans gradually.	N/A	3	Any Children 2-5 years old	Small candy	Blueberry
Female		35-44	Asian or Pacific Islander		101-199 pounds	101-110	5	1	SPF 30-49	SPF 50+	Lotion, cream, liquid, milk, serum, gel	Pump or aerosol spray	My skin rarely burns in the sun and tans easily.	No	9	Adult 18+ years old	Blueberry	Two grapes or more
Female		25-34	Hispanic		200-299 pounds	241-250	5	7	SPF 50+	SPF 15 or below	Lotion, cream, liquid, milk, serum, gel	Lotion, cream, liquid, milk, serum, gel	My skin may tan but with difficulty in the sun and my skin may peel.	No	7	Adult 18+ years old	Raspberry	Two grapes or more
Female		25-34	Black/African American		100 pounds or less	100-90	5	4	SPF 15 or below	SPF 15 or below	Lotion, cream, liquid, milk, serum, gel	Powder, stick, roll-on, towelette	My skin burns moderately in the sun and tans gradually.	N/A	10	Any Children under 2 years old,Any Children 6-11 years old,Adult 18+ years old	Two grapes or more	Almond
Female		35-44	Black/African American		400 pounds or more	400 pounds or more	5	3	SPF 15 or below	Have not used in past 12 months	Lotion, cream, liquid, milk, serum, gel		My skin never burns in the sun.	No	9	Any Children 12-17 years old	Raspberry
Female		25-34	Asian or Pacific Islander		101-199 pounds	161-170	5	2	SPF 15 or below	SPF 15 or below	Lotion, cream, liquid, milk, serum, gel	Lotion, cream, liquid, milk, serum, gel	My skin rarely burns in the sun and tans easily.	No	8	Prefer not to answer	I don't typically apply sunscreen products to my face	I don't typically apply sunscreen products to my arms
Male		25-34	Black/African American		200-299 pounds	200-210	5	10	SPF 50+	SPF 50+	Lotion, cream, liquid, milk, serum, gel	Lotion, cream, liquid, milk, serum, gel	My skin burns moderately in the sun and tans gradually.	No	7	Any Children under 2 years old,Any Children 2-5 years old	Blueberry	Raspberry
Female		35-44	Asian or Pacific Islander		101-199 pounds	141-150	5	2	SPF 30-49	SPF 50+	Lotion, cream, liquid, milk, serum, gel	Pump or aerosol spray	My skin very rarely burns in the sun and tans very easily.	No	6	Any Children 6-11 years old,Any Children 12-17 years old	Almond	Two grapes or more
Male		18-24	Hispanic		101-199 pounds	121-130	5	11	SPF 15 or below	SPF 30-49	Pump or aerosol spray	Powder, stick, roll-on, towelette	My skin burns moderately in the sun and tans gradually.	No	6	Any Children 6-11 years old	Small candy	Blueberry
Male		25-34	Hispanic		101-199 pounds	111-120	5	5	SPF 16-29	SPF 16-29	Lotion, cream, liquid, milk, serum, gel	Lotion, cream, liquid, milk, serum, gel	My skin rarely burns in the sun and tans easily.	No	6	Any Children 2-5 years old,Any Children 6-11 years old	Blueberry	Blueberry
Male		35-44	Asian or Pacific Islander		101-199 pounds	121-130	5	9	SPF 50+	SPF 50+	Lotion, cream, liquid, milk, serum, gel	Lotion, cream, liquid, milk, serum, gel	My skin rarely burns in the sun and tans easily.	No	6	Adult 18+ years old	Almond	Almond
Female		25-34	Black/African American		200-299 pounds	231-240	5	2	SPF 16-29	SPF 16-29	Lotion, cream, liquid, milk, serum, gel	Pump or aerosol spray	My skin rarely burns in the sun and tans easily.	Dont know	8	Any Children 6-11 years old	Blueberry	Small candy
Male		18-24	Black/African American		101-199 pounds	121-130	5	10	SPF 15 or below	SPF 15 or below	Lotion, cream, liquid, milk, serum, gel	Lotion, cream, liquid, milk, serum, gel	My skin burns moderately in the sun and tans gradually.	No	9	Adult 18+ years old	Blueberry	Almond
Male		35-44	Black/African American		200-299 pounds	221-230	5	11	SPF 30-49	SPF 50+	Lotion, cream, liquid, milk, serum, gel	Powder, stick, roll-on, towelette	My skin burns moderately in the sun and tans gradually.	No	11	Prefer not to answer	Small candy	Small candy
Female		18-24	Asian or Pacific Islander		100 pounds or less	100-90	3	0	SPF 15 or below	SPF 15 or below	Lotion, cream, liquid, milk, serum, gel	Lotion, cream, liquid, milk, serum, gel	My skin may tan but with difficulty in the sun and my skin may peel.	Yes	6	Any Children 6-11 years old	Blueberry	Almond
Male		25-34	Asian or Pacific Islander		101-199 pounds	101-110	6	0	SPF 16-29	SPF 30-49	Lotion, cream, liquid, milk, serum, gel	Lotion, cream, liquid, milk, serum, gel	My skin may tan but with difficulty in the sun and my skin may peel.	No	3	Adult 18+ years old	Two grapes or more	Raspberry
Female		25-34	Black/African American		101-199 pounds	131-140	5	4	SPF 15 or below	SPF 15 or below	Lotion, cream, liquid, milk, serum, gel	Lotion, cream, liquid, milk, serum, gel	My skin always burns in the sun, never tans and skin may peel.	No	9	Any Children under 2 years old	Small candy	Raspberry
Female		45-54	Hispanic		101-199 pounds	121-130	5	5	SPF 50+	SPF 30-49	Lotion, cream, liquid, milk, serum, gel	Lotion, cream, liquid, milk, serum, gel	My skin burns moderately in the sun and tans gradually.	No	3	Adult 18+ years old	Blueberry	Two grapes or more
Male		25-34	Hispanic		200-299 pounds	261-270	6	1	SPF 30-49	SPF 30-49	Pump or aerosol spray	Pump or aerosol spray	My skin may tan but with difficulty in the sun and my skin may peel.	No	4	Any Children 2-5 years old	Almond	Almond
Male		18-24	White/Caucasian		101-199 pounds	191-199	5	7	SPF 15 or below	SPF 15 or below	Pump or aerosol spray	Pump or aerosol spray	My skin rarely burns in the sun and tans easily.	No	5	Adult 18+ years old	Blueberry	Blueberry
Female		18-24	Indigenous		101-199 pounds	101-110	5	4	SPF 50+	SPF 16-29	Lotion, cream, liquid, milk, serum, gel	Lotion, cream, liquid, milk, serum, gel	My skin burns moderately in the sun and tans gradually.	Dont know	2	Adult 18+ years old	Almond	Almond
Female		18-24	Black/African American		101-199 pounds	161-170	5	6	SPF 50+	SPF 50+	Lotion, cream, liquid, milk, serum, gel	Lotion, cream, liquid, milk, serum, gel	My skin may tan but with difficulty in the sun and my skin may peel.	Yes	8	Any Children 2-5 years old	Almond	Two grapes or more
Female		25-34	Asian or Pacific Islander		101-199 pounds	101-110	5	1	SPF 50+	Have not used in past 12 months	Pump or aerosol spray		My skin burns moderately in the sun and tans gradually.	No	5	Any Children under 2 years old	Blueberry
Female		45-54	Asian or Pacific Islander		100 pounds or less	89-80	4	10	SPF 50+	SPF 50+	Lotion, cream, liquid, milk, serum, gel	Lotion, cream, liquid, milk, serum, gel	My skin burns moderately in the sun and tans gradually.	No	6	Any Children 12-17 years old,Adult 18+ years old	Almond	Almond
Female		25-34	Black/African American		101-199 pounds	131-140	5	0	SPF 15 or below	SPF 30-49	Pump or aerosol spray	Pump or aerosol spray	My skin may tan but with difficulty in the sun and my skin may peel.	N/A	12	Any Children 2-5 years old	Almond	Almond
Male		45-54	Black/African American		200-299 pounds	200-210	6	0	SPF 15 or below	SPF 15 or below	Pump or aerosol spray	Powder, stick, roll-on, towelette	My skin may tan but with difficulty in the sun and my skin may peel.	No	6	Adult 18+ years old	Blueberry	Raspberry
Male		55-64	Bi-racial/Multiple ethnicities		200-299 pounds	261-270	5	5	SPF 30-49	SPF 30-49	Lotion, cream, liquid, milk, serum, gel	Lotion, cream, liquid, milk, serum, gel	My skin rarely burns in the sun and tans easily.	No	8	Adult 18+ years old	Small candy	Raspberry
Female		25-34	Asian or Pacific Islander		101-199 pounds	131-140	5	2	SPF 15 or below	SPF 50+	Lotion, cream, liquid, milk, serum, gel	Lotion, cream, liquid, milk, serum, gel	My skin may tan but with difficulty in the sun and my skin may peel.	Dont know	7	Adult 18+ years old	Almond	Blueberry
Male		55-64	Black/African American		101-199 pounds	161-170	5	7	SPF 15 or below	SPF 15 or below	Pump or aerosol spray	Lotion, cream, liquid, milk, serum, gel	My skin always burns in the sun, never tans and skin may peel.	No	9	Adult 18+ years old	Small candy	Blueberry
Male		25-34	White/Caucasian		200-299 pounds	211-220	6	0	SPF 15 or below	SPF 16-29	Lotion, cream, liquid, milk, serum, gel	Pump or aerosol spray	My skin may tan but with difficulty in the sun and my skin may peel.	Dont know	1	Any Children 12-17 years old	Almond	Almond
Female		18-24	Black/African American		101-199 pounds	131-140	3	4	SPF 16-29	SPF 16-29	Powder, stick, roll-on, towelette	Lotion, cream, liquid, milk, serum, gel	My skin rarely burns in the sun and tans easily.	No	3	Any Children under 2 years old	Small candy	Small candy
Female		25-34	White/Caucasian		101-199 pounds	141-150	5	9	SPF 16-29	SPF 30-49	Lotion, cream, liquid, milk, serum, gel	Lotion, cream, liquid, milk, serum, gel	My skin burns moderately in the sun and tans gradually.	No	11	Any Children 2-5 years old,Any Children 6-11 years old	Almond	Blueberry
Male		35-44	Asian or Pacific Islander		101-199 pounds	151-160	5	5	SPF 30-49	SPF 30-49	Pump or aerosol spray	Pump or aerosol spray	My skin very rarely burns in the sun and tans very easily.	No	8	Any Children 2-5 years old,Any Children 6-11 years old	Raspberry	Two grapes or more
Female		65-70	Indigenous		101-199 pounds	121-130	5	4	SPF 50+	SPF 30-49	Lotion, cream, liquid, milk, serum, gel	Pump or aerosol spray	My skin rarely burns in the sun and tans easily.	No	3	Adult 18+ years old	Raspberry	Two grapes or more
Female		18-24	Black/African American		101-199 pounds	181-190	5	5	SPF 16-29	SPF 16-29	Lotion, cream, liquid, milk, serum, gel	Lotion, cream, liquid, milk, serum, gel	My skin rarely burns in the sun and tans easily.	Dont know	6	Any Children under 2 years old	Raspberry	Two grapes or more
Male		55-64	Asian or Pacific Islander		101-199 pounds	171-180	5	8	SPF 30-49	Have not used in past 12 months	Lotion, cream, liquid, milk, serum, gel		My skin rarely burns in the sun and tans easily.	No	6	Adult 18+ years old	Blueberry
Male		18-24	Black/African American		101-199 pounds	101-110	5	7	SPF 15 or below	SPF 16-29	Lotion, cream, liquid, milk, serum, gel	Pump or aerosol spray	My skin burns moderately in the sun and tans gradually.	No	9	Any Children 6-11 years old	Small candy	Blueberry
Female		25-34	Black/African American		300-399 pounds	311-320	5	7	SPF 15 or below	SPF 16-29	Lotion, cream, liquid, milk, serum, gel	Lotion, cream, liquid, milk, serum, gel	My skin always burns in the sun, never tans and skin may peel.	Yes	11	Adult 18+ years old	Blueberry	Raspberry
Female		35-44	Asian or Pacific Islander		101-199 pounds	121-130	5	4	SPF 15 or below	SPF 15 or below	Lotion, cream, liquid, milk, serum, gel	Lotion, cream, liquid, milk, serum, gel	My skin burns moderately in the sun and tans gradually.	No	2	Any Children 2-5 years old	Almond	Raspberry
Male		45-54	Black/African American		101-199 pounds	151-160	5	10	SPF 15 or below	SPF 15 or below	Lotion, cream, liquid, milk, serum, gel	Lotion, cream, liquid, milk, serum, gel	My skin burns moderately in the sun and tans gradually.	No	5	Any Children 2-5 years old,Adult 18+ years old	Blueberry	Two grapes or more
Female		18-24	Black/African American		101-199 pounds	101-110	5	1	Have not used in past 12 months	SPF 15 or below		Lotion, cream, liquid, milk, serum, gel	My skin rarely burns in the sun and tans easily.	No	6	Adult 18+ years old		Raspberry
Female		45-54	Black/African American		101-199 pounds	171-180	5	7	SPF 30-49	Have not used in past 12 months	Lotion, cream, liquid, milk, serum, gel		My skin never burns in the sun.	No	9	Adult 18+ years old	Blueberry
Female		35-44	Hispanic		101-199 pounds	121-130	5	4	SPF 30-49	SPF 15 or below	Lotion, cream, liquid, milk, serum, gel	Lotion, cream, liquid, milk, serum, gel	My skin burns moderately in the sun and tans gradually.	Dont know	5	Adult 18+ years old	Blueberry	Almond
Male		25-34	Bi-racial/Multiple ethnicities		100 pounds or less	100-90	5	6	SPF 16-29	SPF 16-29	Pump or aerosol spray	Pump or aerosol spray	My skin may tan but with difficulty in the sun and my skin may peel.	Yes	10	Any Children 12-17 years old,Adult 18+ years old	I don't typically apply sunscreen products to my face	I don't typically apply sunscreen products to my arms
Female		55-64	Hispanic		101-199 pounds	101-110	4	11	Have not used in past 12 months	SPF 15 or below		Lotion, cream, liquid, milk, serum, gel	My skin may tan but with difficulty in the sun and my skin may peel.	Dont know	6	Adult 18+ years old		Blueberry
Female		25-34	Black/African American		101-199 pounds	161-170	5	5	SPF 30-49	SPF 50+	Pump or aerosol spray	Pump or aerosol spray	My skin may tan but with difficulty in the sun and my skin may peel.	Dont know	4	Any Children 2-5 years old	Raspberry	Two grapes or more
Male		35-44	Hispanic		101-199 pounds	101-110	6	4	SPF 30-49	SPF 30-49	Pump or aerosol spray	Lotion, cream, liquid, milk, serum, gel	My skin burns moderately in the sun and tans gradually.	N/A	5	Any Children 12-17 years old	Raspberry	Almond
Female		18-24	Black/African American		101-199 pounds	171-180	5	11	SPF 15 or below	SPF 15 or below	Lotion, cream, liquid, milk, serum, gel	Lotion, cream, liquid, milk, serum, gel	My skin always burns in the sun, never tans and skin may peel.	No	9	Any Children under 2 years old	Almond	Two grapes or more
Female		35-44	Asian or Pacific Islander		101-199 pounds	121-130	5	4	SPF 50+	Have not used in past 12 months	Lotion, cream, liquid, milk, serum, gel		My skin rarely burns in the sun and tans easily.	No	4	Any Children 6-11 years old	Almond
Female		25-34	Asian or Pacific Islander		101-199 pounds	101-110	5	3	SPF 16-29	SPF 15 or below	Lotion, cream, liquid, milk, serum, gel	Lotion, cream, liquid, milk, serum, gel	My skin burns moderately in the sun and tans gradually.	No	5	Adult 18+ years old	Raspberry	Raspberry
Female		18-24	Black/African American		101-199 pounds	111-120	5	1	Have not used in past 12 months	SPF 16-29		Lotion, cream, liquid, milk, serum, gel	My skin may tan but with difficulty in the sun and my skin may peel.	No	7	Any Children under 2 years old,Any Children 2-5 years old		Raspberry
Female		45-54	Indigenous		101-199 pounds	151-160	5	8	SPF 15 or below	SPF 30-49	Lotion, cream, liquid, milk, serum, gel	Lotion, cream, liquid, milk, serum, gel	My skin burns moderately in the sun and tans gradually.	No	5	Adult 18+ years old	Blueberry	Raspberry
Female		25-34	Hispanic		101-199 pounds	121-130	5	2	SPF 50+	SPF 50+	Lotion, cream, liquid, milk, serum, gel	Lotion, cream, liquid, milk, serum, gel	My skin always burns in the sun, never tans and skin may peel.	No	4	Any Children 6-11 years old,Adult 18+ years old	Blueberry	Almond
Female		18-24	Asian or Pacific Islander		200-299 pounds	211-220	7	2	SPF 15 or below	SPF 30-49	Lotion, cream, liquid, milk, serum, gel	Pump or aerosol spray	My skin burns moderately in the sun and tans gradually.	No	5	Any Children under 2 years old	Blueberry	Blueberry
Female		25-34	Black/African American		101-199 pounds	101-110	5	4	SPF 16-29	SPF 30-49	Pump or aerosol spray	Pump or aerosol spray	My skin may tan but with difficulty in the sun and my skin may peel.	No	7	Any Children 6-11 years old	Small candy	Almond
Male		25-34	Black/African American		101-199 pounds	141-150	5	4	SPF 30-49	SPF 30-49	Powder, stick, roll-on, towelette	Pump or aerosol spray	My skin may tan but with difficulty in the sun and my skin may peel.	No	1	Any Children 6-11 years old,Any Children 12-17 years old	Almond	Raspberry
Male		25-34	Black/African American		101-199 pounds	171-180	6	2	SPF 30-49	SPF 16-29	Powder, stick, roll-on, towelette	Lotion, cream, liquid, milk, serum, gel	My skin never burns in the sun.	No	7	Adult 18+ years old	Blueberry	Blueberry
Male		35-44	Black/African American		200-299 pounds	200-210	5	11	SPF 50+	Have not used in past 12 months	Powder, stick, roll-on, towelette		My skin never burns in the sun.	No	10	Adult 18+ years old	Small candy
Female		18-24	Black/African American		101-199 pounds	111-120	5	2	SPF 16-29	SPF 16-29	Lotion, cream, liquid, milk, serum, gel	Lotion, cream, liquid, milk, serum, gel	My skin never burns in the sun.	N/A	9	Adult 18+ years old	Small candy	Small candy
Female		25-34	White/Caucasian		200-299 pounds	251-260	5	3	SPF 30-49	SPF 30-49	Lotion, cream, liquid, milk, serum, gel	Lotion, cream, liquid, milk, serum, gel	My skin always burns in the sun, never tans and skin may peel.	Yes	10	Any Children 2-5 years old,Any Children 6-11 years old,Any Children 12-17 years old,Adult 18+ years old	Blueberry	Blueberry
Female		18-24	Hispanic		101-199 pounds	131-140	5	6	SPF 30-49	SPF 30-49	Lotion, cream, liquid, milk, serum, gel	Pump or aerosol spray	My skin rarely burns in the sun and tans easily.	No	6	Any Children 6-11 years old,Any Children 12-17 years old,Adult 18+ years old	Blueberry	Raspberry
Gender variant/non-conforming		35-44	Hispanic		101-199 pounds	191-199	6	1	SPF 50+	SPF 30-49	Lotion, cream, liquid, milk, serum, gel	Pump or aerosol spray	My skin burns moderately in the sun and tans gradually.	Dont know	3	Any Children 6-11 years old	Almond	Raspberry
Female		25-34	Black/African American		101-199 pounds	161-170	5	7	SPF 30-49	SPF 30-49	Lotion, cream, liquid, milk, serum, gel	Pump or aerosol spray	My skin may tan but with difficulty in the sun and my skin may peel.	No	8	Any Children 2-5 years old,Any Children 6-11 years old	Almond	Almond
Female		25-34	Black/African American		200-299 pounds	231-240	5	5	SPF 16-29	SPF 16-29	Lotion, cream, liquid, milk, serum, gel	Lotion, cream, liquid, milk, serum, gel	My skin burns moderately in the sun and tans gradually.	No	6	Any Children 2-5 years old,Adult 18+ years old	Almond	Almond
Male		45-54	Hispanic		101-199 pounds	151-160	5	11	SPF 30-49	SPF 15 or below	Lotion, cream, liquid, milk, serum, gel	Lotion, cream, liquid, milk, serum, gel	My skin burns moderately in the sun and tans gradually.	No	3	Adult 18+ years old	Blueberry	Raspberry
Male		35-44	Black/African American		200-299 pounds	221-230	6	1	SPF 50+	SPF 30-49	Lotion, cream, liquid, milk, serum, gel	Lotion, cream, liquid, milk, serum, gel	My skin may tan but with difficulty in the sun and my skin may peel.	No	8	Any Children under 2 years old,Any Children 2-5 years old,Any Children 6-11 years old,Adult 18+ years old	Almond	Almond
Female		55-64	Black/African American		300-399 pounds	300-310	5	5	SPF 16-29	SPF 16-29	Lotion, cream, liquid, milk, serum, gel	Lotion, cream, liquid, milk, serum, gel	My skin never burns in the sun.	No	7	Adult 18+ years old	Two grapes or more	Raspberry
Female		25-34	White/Caucasian		101-199 pounds	151-160	5	2	SPF 50+	SPF 50+	Lotion, cream, liquid, milk, serum, gel	Lotion, cream, liquid, milk, serum, gel	My skin may tan but with difficulty in the sun and my skin may peel.	No	3	Any Children 2-5 years old	Raspberry	Two grapes or more
Male		18-24	Black/African American		101-199 pounds	141-150	5	10	SPF 16-29	SPF 16-29	Lotion, cream, liquid, milk, serum, gel	Lotion, cream, liquid, milk, serum, gel	My skin may tan but with difficulty in the sun and my skin may peel.	No	9	Adult 18+ years old	Small candy	Raspberry
Male		18-24	Black/African American		101-199 pounds	141-150	6	0	SPF 16-29	SPF 16-29	Lotion, cream, liquid, milk, serum, gel	Lotion, cream, liquid, milk, serum, gel	My skin burns moderately in the sun and tans gradually.	No	5	Prefer not to answer	Almond	Almond
Female		18-24	White/Caucasian		101-199 pounds	111-120	7	8	SPF 30-49	SPF 15 or below	Lotion, cream, liquid, milk, serum, gel	Lotion, cream, liquid, milk, serum, gel	My skin burns moderately in the sun and tans gradually.	Yes	12	Any Children 2-5 years old	Two grapes or more	Blueberry
Male		55-64	Asian or Pacific Islander		101-199 pounds	131-140	5	6	SPF 30-49	SPF 16-29	Lotion, cream, liquid, milk, serum, gel	Lotion, cream, liquid, milk, serum, gel	My skin burns moderately in the sun and tans gradually.	No	4	Adult 18+ years old	Almond	Almond
Female		35-44	Hispanic		101-199 pounds	161-170	5	1	SPF 30-49	SPF 50+	Lotion, cream, liquid, milk, serum, gel	Lotion, cream, liquid, milk, serum, gel	My skin may tan but with difficulty in the sun and my skin may peel.	Dont know	5	Prefer not to answer	Almond	Raspberry
Female		25-34	Black/African American		101-199 pounds	141-150	5	3	SPF 15 or below	SPF 15 or below	Lotion, cream, liquid, milk, serum, gel	Lotion, cream, liquid, milk, serum, gel	My skin rarely burns in the sun and tans easily.	No	7	Any Children 6-11 years old	Blueberry	Two grapes or more
Female		25-34	Hispanic		101-199 pounds	151-160	5	10	SPF 30-49	SPF 50+	Lotion, cream, liquid, milk, serum, gel	Lotion, cream, liquid, milk, serum, gel	My skin very rarely burns in the sun and tans very easily.	No	5	Adult 18+ years old	Blueberry	Almond
Female		18-24	Black/African American		100 pounds or less	100-90	5	5	SPF 15 or below	Have not used in past 12 months	Lotion, cream, liquid, milk, serum, gel		My skin burns moderately in the sun and tans gradually.	Yes	9	Any Children 2-5 years old	Two grapes or more
Female		45-54	Black/African American		200-299 pounds	251-260	5	10	SPF 30-49	SPF 16-29	Powder, stick, roll-on, towelette	Lotion, cream, liquid, milk, serum, gel	My skin very rarely burns in the sun and tans very easily.	Yes	4	Any Children 6-11 years old	Blueberry	Two grapes or more
Male		55-64	Black/African American		200-299 pounds	200-210	5	9	Have not used in past 12 months	SPF 15 or below		Lotion, cream, liquid, milk, serum, gel	My skin always burns in the sun, never tans and skin may peel.	Yes	6	Adult 18+ years old		Small candy
Female		55-64	Hispanic		101-199 pounds	121-130	5	3	SPF 30-49	Have not used in past 12 months	Lotion, cream, liquid, milk, serum, gel		My skin rarely burns in the sun and tans easily.	No	6	Adult 18+ years old	Small candy
Female		18-24	Black/African American		101-199 pounds	121-130	5	4	SPF 16-29	Have not used in past 12 months	Lotion, cream, liquid, milk, serum, gel		My skin never burns in the sun.	No	9	Adult 18+ years old	Almond
Male		35-44	Black/African American		101-199 pounds	171-180	5	10	SPF 50+	SPF 50+	Lotion, cream, liquid, milk, serum, gel	Lotion, cream, liquid, milk, serum, gel	My skin rarely burns in the sun and tans easily.	No	3	Adult 18+ years old	Almond	Raspberry
Female		18-24	Hispanic		101-199 pounds	171-180	5	0	Have not used in past 12 months	SPF 16-29		Powder, stick, roll-on, towelette	My skin may tan but with difficulty in the sun and my skin may peel.	No	3	Prefer not to answer		Two grapes or more
Male		45-54	Hispanic		101-199 pounds	161-170	5	10	SPF 30-49	SPF 30-49	Lotion, cream, liquid, milk, serum, gel	Pump or aerosol spray	My skin rarely burns in the sun and tans easily.	No	5	Any Children 12-17 years old	Almond	Raspberry
Female		35-44	Hispanic		101-199 pounds	111-120	5	1	SPF 15 or below	SPF 50+	Lotion, cream, liquid, milk, serum, gel	Lotion, cream, liquid, milk, serum, gel	My skin very rarely burns in the sun and tans very easily.	No	5	Any Children under 2 years old,Adult 18+ years old	Blueberry	Almond
Female		45-54	Black/African American		200-299 pounds	261-270	5	2	SPF 50+	SPF 50+	Lotion, cream, liquid, milk, serum, gel	Lotion, cream, liquid, milk, serum, gel	My skin burns moderately in the sun and tans gradually.	No	9	Any Children 12-17 years old,Adult 18+ years old	I don't typically apply sunscreen products to my face	Almond
Female		18-24	Hispanic		101-199 pounds	141-150	5	2	SPF 16-29	SPF 50+	Lotion, cream, liquid, milk, serum, gel	Powder, stick, roll-on, towelette	My skin may tan but with difficulty in the sun and my skin may peel.	No	5	Any Children 12-17 years old,Adult 18+ years old	Raspberry	Two grapes or more
Female		55-64	White/Caucasian		101-199 pounds	131-140	5	9	SPF 16-29	Have not used in past 12 months	Lotion, cream, liquid, milk, serum, gel		My skin very rarely burns in the sun and tans very easily.	Yes	3	Adult 18+ years old	Almond
Female		45-54	Bi-racial/Multiple ethnicities		200-299 pounds	200-210	5	6	SPF 15 or below	SPF 15 or below	Pump or aerosol spray	Pump or aerosol spray	My skin may tan but with difficulty in the sun and my skin may peel.	No	9	Any Children 6-11 years old	Raspberry	Raspberry
Female		55-64	Black/African American		101-199 pounds	151-160	5	8	SPF 15 or below	SPF 30-49	Lotion, cream, liquid, milk, serum, gel	Pump or aerosol spray	My skin may tan but with difficulty in the sun and my skin may peel.	Yes	10	Any Children under 2 years old	Almond	Two grapes or more
Female		25-34	Hispanic		100 pounds or less	100-90	5	2	SPF 16-29	SPF 50+	Lotion, cream, liquid, milk, serum, gel	Lotion, cream, liquid, milk, serum, gel	My skin burns moderately in the sun and tans gradually.	No	6	Any Children under 2 years old	Raspberry	Raspberry
Female		35-44	Hispanic		101-199 pounds	121-130	5	2	SPF 50+	SPF 50+	Lotion, cream, liquid, milk, serum, gel	Pump or aerosol spray	My skin burns moderately in the sun and tans gradually.	Yes	4	Any Children 2-5 years old	Almond	Two grapes or more
Female		18-24	Black/African American		101-199 pounds	101-110	5	0	SPF 16-29	SPF 16-29	Pump or aerosol spray	Lotion, cream, liquid, milk, serum, gel	My skin very rarely burns in the sun and tans very easily.	No	7	Any Children 2-5 years old	Small candy	Almond
Female		18-24	Black/African American		101-199 pounds	101-110	6	0	SPF 15 or below	SPF 15 or below	Lotion, cream, liquid, milk, serum, gel	Lotion, cream, liquid, milk, serum, gel	My skin burns moderately in the sun and tans gradually.	Dont know	10	Any Children under 2 years old	Almond	Raspberry
Female		35-44	Black/African American		101-199 pounds	151-160	5	3	SPF 15 or below	Have not used in past 12 months	Lotion, cream, liquid, milk, serum, gel		My skin rarely burns in the sun and tans easily.	No	8	Any Children 2-5 years old	Blueberry
Female		18-24	Bi-racial/Multiple ethnicities		101-199 pounds	141-150	5	1	SPF 50+	SPF 50+	Lotion, cream, liquid, milk, serum, gel	Lotion, cream, liquid, milk, serum, gel	My skin rarely burns in the sun and tans easily.	No	7	Adult 18+ years old	Raspberry	Two grapes or more
Female		18-24	White/Caucasian		101-199 pounds	171-180	4	11	SPF 15 or below	SPF 15 or below	Lotion, cream, liquid, milk, serum, gel	Lotion, cream, liquid, milk, serum, gel	My skin burns moderately in the sun and tans gradually.	No	6	Any Children under 2 years old	Raspberry	Raspberry
Female		45-54	Asian or Pacific Islander		101-199 pounds	141-150	5	1	SPF 15 or below	SPF 16-29	Lotion, cream, liquid, milk, serum, gel	Pump or aerosol spray	My skin burns moderately in the sun and tans gradually.	No	6	Any Children 12-17 years old	Blueberry	Almond
Male		45-54	Black/African American		200-299 pounds	221-230	5	5	SPF 16-29	SPF 30-49	Lotion, cream, liquid, milk, serum, gel	Powder, stick, roll-on, towelette	My skin may tan but with difficulty in the sun and my skin may peel.	No	3	Prefer not to answer	Blueberry	Small candy
Female		18-24	Black/African American		101-199 pounds	171-180	5	7	SPF 50+	SPF 50+	Lotion, cream, liquid, milk, serum, gel	Lotion, cream, liquid, milk, serum, gel	My skin always burns in the sun, never tans and skin may peel.	No	7	Any Children under 2 years old,Any Children 6-11 years old,Any Children 12-17 years old,Adult 18+ years old	Raspberry	Two grapes or more
Male		35-44	Black/African American		200-299 pounds	200-210	5	8	SPF 16-29	SPF 16-29	Lotion, cream, liquid, milk, serum, gel	Lotion, cream, liquid, milk, serum, gel	My skin may tan but with difficulty in the sun and my skin may peel.	No	9	Any Children 6-11 years old	Two grapes or more	Raspberry
Male		18-24	Black/African American		101-199 pounds	121-130	6	2	Have not used in past 12 months	SPF 15 or below		Lotion, cream, liquid, milk, serum, gel	My skin burns moderately in the sun and tans gradually.	N/A	9	Prefer not to answer		Almond
Female		25-34	Black/African American		101-199 pounds	131-140	5	6	SPF 15 or below	SPF 30-49	Lotion, cream, liquid, milk, serum, gel	Lotion, cream, liquid, milk, serum, gel	My skin very rarely burns in the sun and tans very easily.	No	4	Any Children 2-5 years old,Adult 18+ years old	Almond	Raspberry
Female		18-24	Black/African American		101-199 pounds	111-120	5	8	SPF 30-49	SPF 16-29	Powder, stick, roll-on, towelette	Powder, stick, roll-on, towelette	My skin rarely burns in the sun and tans easily.	No	5	Any Children 2-5 years old	Blueberry	Small candy
Female		45-54	Black/African American		300-399 pounds	371-380	5	7	SPF 30-49	SPF 50+	Lotion, cream, liquid, milk, serum, gel	Powder, stick, roll-on, towelette	My skin may tan but with difficulty in the sun and my skin may peel.	Yes	5	Any Children 2-5 years old,Any Children 6-11 years old,Any Children 12-17 years old	Two grapes or more	Two grapes or more
Female		25-34	Black/African American		200-299 pounds	200-210	5	9	SPF 30-49	SPF 30-49	Lotion, cream, liquid, milk, serum, gel	Lotion, cream, liquid, milk, serum, gel	My skin rarely burns in the sun and tans easily.	No	8	Any Children 2-5 years old,Any Children 6-11 years old,Any Children 12-17 years old,Adult 18+ years old	Almond	Two grapes or more
Female		18-24	Hispanic		101-199 pounds	111-120	5	4	Have not used in past 12 months	SPF 16-29		Lotion, cream, liquid, milk, serum, gel	My skin never burns in the sun.	Dont know	4	Adult 18+ years old		Blueberry
Male		25-34	Bi-racial/Multiple ethnicities		101-199 pounds	121-130	5	10	Have not used in past 12 months	SPF 30-49		Lotion, cream, liquid, milk, serum, gel	My skin never burns in the sun.	No	7	Any Children 2-5 years old,Any Children 6-11 years old,Any Children 12-17 years old,Adult 18+ years old		Raspberry
Male		25-34	White/Caucasian		200-299 pounds	241-250	6	5	SPF 30-49	SPF 30-49	Pump or aerosol spray	Pump or aerosol spray	My skin rarely burns in the sun and tans easily.	No	6	Any Children 6-11 years old,Any Children 12-17 years old	Raspberry	Two grapes or more
Female		65-70	Black/African American		200-299 pounds	211-220	5	3	SPF 30-49	Have not used in past 12 months	Lotion, cream, liquid, milk, serum, gel		My skin never burns in the sun.	No	11	Adult 18+ years old	Almond
Male		25-34	Black/African American		200-299 pounds	281-290	5	11	SPF 16-29	SPF 16-29	Lotion, cream, liquid, milk, serum, gel	Lotion, cream, liquid, milk, serum, gel	My skin never burns in the sun.	No	9	Adult 18+ years old	Blueberry	Raspberry
Female		45-54	Asian or Pacific Islander		101-199 pounds	161-170	5	2	SPF 30-49	SPF 30-49	Lotion, cream, liquid, milk, serum, gel	Lotion, cream, liquid, milk, serum, gel	My skin burns moderately in the sun and tans gradually.	No	5	Any Children 6-11 years old,Adult 18+ years old	Blueberry	Blueberry
Male		35-44	Black/African American		200-299 pounds	200-210	5	10	SPF 15 or below	SPF 15 or below	Lotion, cream, liquid, milk, serum, gel	Lotion, cream, liquid, milk, serum, gel	My skin may tan but with difficulty in the sun and my skin may peel.	No	6	Adult 18+ years old	Small candy	Blueberry
Female		35-44	Black/African American		100 pounds or less	100-90	3	1	SPF 16-29	SPF 15 or below	Lotion, cream, liquid, milk, serum, gel	Lotion, cream, liquid, milk, serum, gel	My skin may tan but with difficulty in the sun and my skin may peel.	Yes	12	Any Children under 2 years old	Small candy	I don't typically apply sunscreen products to my arms
Female		35-44	Black/African American		200-299 pounds	271-280	5	6	SPF 30-49	SPF 50+	Lotion, cream, liquid, milk, serum, gel	Pump or aerosol spray	My skin very rarely burns in the sun and tans very easily.	Yes	8	Any Children 6-11 years old,Any Children 12-17 years old,Adult 18+ years old	Small candy	Two grapes or more
Female		25-34	Asian or Pacific Islander		101-199 pounds	151-160	5	3	SPF 30-49	SPF 50+	Lotion, cream, liquid, milk, serum, gel	Pump or aerosol spray	My skin burns moderately in the sun and tans gradually.	No	5	Adult 18+ years old	Almond	Raspberry
Male		18-24	Hispanic		101-199 pounds	171-180	5	10	SPF 30-49	Have not used in past 12 months	Lotion, cream, liquid, milk, serum, gel		My skin very rarely burns in the sun and tans very easily.	No	5	Prefer not to answer	Almond
Female		45-54	Black/African American		200-299 pounds	200-210	5	5	SPF 15 or below	SPF 15 or below	Lotion, cream, liquid, milk, serum, gel	Lotion, cream, liquid, milk, serum, gel	My skin very rarely burns in the sun and tans very easily.	No	9	Adult 18+ years old	Almond	Two grapes or more
Male		18-24	Black/African American		101-199 pounds	101-110	5	9	SPF 16-29	Have not used in past 12 months	Powder, stick, roll-on, towelette		My skin burns moderately in the sun and tans gradually.	N/A	8	Any Children under 2 years old	Blueberry
Female		25-34	Bi-racial/Multiple ethnicities		100 pounds or less	100-90	5	5	SPF 30-49	SPF 15 or below	Lotion, cream, liquid, milk, serum, gel	Lotion, cream, liquid, milk, serum, gel	My skin very rarely burns in the sun and tans very easily.	Dont know	8	Any Children 6-11 years old,Adult 18+ years old	Raspberry	Two grapes or more
Male		18-24	Black/African American		200-299 pounds	200-210	5	9	SPF 16-29	Have not used in past 12 months	Lotion, cream, liquid, milk, serum, gel		My skin always burns in the sun, never tans and skin may peel.	Yes	5	Adult 18+ years old	Blueberry
Female		25-34	Black/African American		101-199 pounds	191-199	5	8	SPF 50+	SPF 30-49	Lotion, cream, liquid, milk, serum, gel	Powder, stick, roll-on, towelette	My skin rarely burns in the sun and tans easily.	No	6	Any Children 2-5 years old	Raspberry	Raspberry
Male		18-24	Black/African American		101-199 pounds	171-180	5	11	SPF 30-49	SPF 30-49	Lotion, cream, liquid, milk, serum, gel	Lotion, cream, liquid, milk, serum, gel	My skin may tan but with difficulty in the sun and my skin may peel.	No	8	Any Children 6-11 years old	Small candy	Almond
Female		35-44	Bi-racial/Multiple ethnicities		101-199 pounds	191-199	5	10	SPF 30-49	SPF 30-49	Lotion, cream, liquid, milk, serum, gel	Lotion, cream, liquid, milk, serum, gel	My skin burns moderately in the sun and tans gradually.	No	3	Any Children 6-11 years old,Adult 18+ years old	Small candy	Two grapes or more
Male		25-34	Bi-racial/Multiple ethnicities		200-299 pounds	200-210	6	3	SPF 30-49	SPF 30-49	Lotion, cream, liquid, milk, serum, gel	Lotion, cream, liquid, milk, serum, gel	My skin always burns in the sun, never tans and skin may peel.	No	7	Adult 18+ years old	Almond	Two grapes or more
Female		55-64	Asian or Pacific Islander		101-199 pounds	121-130	5	1	SPF 16-29	SPF 16-29	Lotion, cream, liquid, milk, serum, gel	Lotion, cream, liquid, milk, serum, gel	My skin rarely burns in the sun and tans easily.	No	4	Any Children 12-17 years old,Adult 18+ years old	Small candy	Almond
Male		35-44	Hispanic		200-299 pounds	251-260	5	11	SPF 16-29	SPF 30-49	Lotion, cream, liquid, milk, serum, gel	Pump or aerosol spray	My skin rarely burns in the sun and tans easily.	Yes	5	Any Children under 2 years old,Adult 18+ years old	Almond	Almond
Male		55-64	Black/African American		101-199 pounds	181-190	5	7	SPF 16-29	SPF 15 or below	Lotion, cream, liquid, milk, serum, gel	Lotion, cream, liquid, milk, serum, gel	My skin burns moderately in the sun and tans gradually.	No	7	Adult 18+ years old	Two grapes or more	Raspberry
Female		18-24	Asian or Pacific Islander		101-199 pounds	101-110	4	11	SPF 50+	SPF 50+	Lotion, cream, liquid, milk, serum, gel	Pump or aerosol spray	My skin never burns in the sun.	No	8	Any Children under 2 years old,Adult 18+ years old	Almond	Two grapes or more
Male		45-54	White/Caucasian		100 pounds or less	89-80	5	6	SPF 16-29	SPF 16-29	Pump or aerosol spray	Pump or aerosol spray	My skin very rarely burns in the sun and tans very easily.	No	1	Adult 18+ years old	Small candy	Blueberry
Male		25-34	Black/African American		101-199 pounds	111-120	5	6	SPF 15 or below	SPF 16-29	Lotion, cream, liquid, milk, serum, gel	Lotion, cream, liquid, milk, serum, gel	My skin always burns in the sun, never tans and skin may peel.	No	5	Adult 18+ years old	Two grapes or more	Two grapes or more
Female		18-24	Black/African American		101-199 pounds	111-120	5	7	SPF 15 or below	SPF 30-49	Powder, stick, roll-on, towelette	Powder, stick, roll-on, towelette	My skin may tan but with difficulty in the sun and my skin may peel.	No	6	Any Children 6-11 years old	Two grapes or more	Raspberry
Male		55-64	Black/African American		200-299 pounds	200-210	6	3	SPF 15 or below	SPF 16-29	Lotion, cream, liquid, milk, serum, gel	Lotion, cream, liquid, milk, serum, gel	My skin very rarely burns in the sun and tans very easily.	No	10	Adult 18+ years old	Blueberry	Blueberry
Female		45-54	Black/African American		101-199 pounds	191-199	5	1	SPF 30-49	SPF 16-29	Pump or aerosol spray	Pump or aerosol spray	My skin may tan but with difficulty in the sun and my skin may peel.	Yes	11	Any Children 2-5 years old,Any Children 12-17 years old	Almond	Blueberry
Female		25-34	Black/African American		200-299 pounds	211-220	5	1	SPF 16-29	SPF 30-49	Lotion, cream, liquid, milk, serum, gel	Pump or aerosol spray	My skin always burns in the sun, never tans and skin may peel.	Yes	11	Any Children 6-11 years old	Blueberry	Raspberry
Male		25-34	Black/African American		101-199 pounds	151-160	4	5	SPF 16-29	SPF 30-49	Pump or aerosol spray	Pump or aerosol spray	My skin rarely burns in the sun and tans easily.	N/A	3	Any Children 12-17 years old	Blueberry	Almond
Male		25-34	Black/African American		101-199 pounds	191-199	6	0	SPF 30-49	SPF 30-49	Powder, stick, roll-on, towelette	Lotion, cream, liquid, milk, serum, gel	My skin rarely burns in the sun and tans easily.	No	6	Any Children 2-5 years old	Two grapes or more	Raspberry
Male		25-34	White/Caucasian		100 pounds or less	100-90	5	3	SPF 16-29	SPF 16-29	Lotion, cream, liquid, milk, serum, gel	Pump or aerosol spray	My skin always burns in the sun, never tans and skin may peel.	Yes	12	Any Children 6-11 years old	Blueberry	Blueberry
Female		18-24	Other		200-299 pounds	221-230	5	2	SPF 16-29	SPF 30-49	Lotion, cream, liquid, milk, serum, gel	Pump or aerosol spray	My skin may tan but with difficulty in the sun and my skin may peel.	Dont know	4	Prefer not to answer	Raspberry	Raspberry
Female		18-24	Hispanic		101-199 pounds	161-170	5	8	SPF 16-29	Have not used in past 12 months	Lotion, cream, liquid, milk, serum, gel		My skin rarely burns in the sun and tans easily.	N/A	6	Adult 18+ years old	Raspberry
Male		25-34	Black/African American		101-199 pounds	171-180	6	2	SPF 16-29	SPF 30-49	Lotion, cream, liquid, milk, serum, gel	Lotion, cream, liquid, milk, serum, gel	My skin burns moderately in the sun and tans gradually.	No	10	Adult 18+ years old	Raspberry	Almond
Female		35-44	White/Caucasian		101-199 pounds	141-150	5	6	SPF 30-49	SPF 50+	Powder, stick, roll-on, towelette	Lotion, cream, liquid, milk, serum, gel	My skin always burns in the sun, never tans and skin may peel.	Dont know	2	Adult 18+ years old	Blueberry	Raspberry
Male		18-24	Black/African American		101-199 pounds	101-110	5	7	Have not used in past 12 months	SPF 15 or below		Other	My skin burns moderately in the sun and tans gradually.	Yes	7	Any Children 2-5 years old		Two grapes or more
Female		55-64	Asian or Pacific Islander		101-199 pounds	121-130	5	1	SPF 30-49	SPF 30-49	Lotion, cream, liquid, milk, serum, gel	Lotion, cream, liquid, milk, serum, gel	My skin rarely burns in the sun and tans easily.	No	5	Adult 18+ years old	Blueberry	Two grapes or more
Female		18-24	Black/African American		101-199 pounds	171-180	5	4	SPF 15 or below	SPF 15 or below	Lotion, cream, liquid, milk, serum, gel	Lotion, cream, liquid, milk, serum, gel	My skin never burns in the sun.	Prefer not to answer	8	Prefer not to answer	Two grapes or more	Two grapes or more
Male		25-34	Asian or Pacific Islander		101-199 pounds	171-180	5	6	SPF 50+	SPF 50+	Lotion, cream, liquid, milk, serum, gel	Lotion, cream, liquid, milk, serum, gel	My skin rarely burns in the sun and tans easily.	No	6	Adult 18+ years old	Two grapes or more	Almond
Male		25-34	Black/African American		101-199 pounds	111-120	5	4	SPF 50+	SPF 16-29	Lotion, cream, liquid, milk, serum, gel	Lotion, cream, liquid, milk, serum, gel	My skin always burns in the sun, never tans and skin may peel.	Yes	12	Any Children 2-5 years old	Almond	Almond
Male		45-54	Black/African American		101-199 pounds	161-170	5	7	SPF 30-49	SPF 30-49	Lotion, cream, liquid, milk, serum, gel	Lotion, cream, liquid, milk, serum, gel	My skin rarely burns in the sun and tans easily.	No	8	Prefer not to answer	Blueberry	Blueberry
Female		18-24	Black/African American		101-199 pounds	101-110	5	3	SPF 30-49	SPF 30-49	Lotion, cream, liquid, milk, serum, gel	Pump or aerosol spray	My skin burns moderately in the sun and tans gradually.	No	7	Adult 18+ years old	Blueberry	Blueberry
Male		25-34	White/Caucasian		101-199 pounds	141-150	5	9	SPF 16-29	SPF 16-29	Lotion, cream, liquid, milk, serum, gel	Pump or aerosol spray	My skin may tan but with difficulty in the sun and my skin may peel.	Yes	3	Prefer not to answer	Almond	Two grapes or more
Female		25-34	Bi-racial/Multiple ethnicities		101-199 pounds	191-199	5	8	SPF 16-29	SPF 30-49	Lotion, cream, liquid, milk, serum, gel	Lotion, cream, liquid, milk, serum, gel	My skin very rarely burns in the sun and tans very easily.	Yes	7	Adult 18+ years old	Blueberry	Two grapes or more
Female		45-54	Hispanic		200-299 pounds	261-270	5	2	SPF 15 or below	SPF 15 or below	Lotion, cream, liquid, milk, serum, gel	Lotion, cream, liquid, milk, serum, gel	My skin rarely burns in the sun and tans easily.	No	7	Adult 18+ years old	Almond	Almond
Female		35-44	Asian or Pacific Islander		101-199 pounds	111-120	5	3	SPF 50+	SPF 50+	Lotion, cream, liquid, milk, serum, gel	Lotion, cream, liquid, milk, serum, gel	My skin very rarely burns in the sun and tans very easily.	No	6	Any Children 6-11 years old	Almond	Two grapes or more
Female		55-64	Black/African American		101-199 pounds	171-180	5	2	Have not used in past 12 months	SPF 15 or below		Lotion, cream, liquid, milk, serum, gel	My skin very rarely burns in the sun and tans very easily.	No	9	Adult 18+ years old		Almond
Female		35-44	Black/African American		200-299 pounds	211-220	5	8	SPF 16-29	SPF 16-29	Lotion, cream, liquid, milk, serum, gel	Lotion, cream, liquid, milk, serum, gel	My skin may tan but with difficulty in the sun and my skin may peel.	No	9	Any Children 12-17 years old	Two grapes or more	Raspberry
Female		25-34	Bi-racial/Multiple ethnicities		200-299 pounds	200-210	5	2	SPF 16-29	SPF 16-29	Lotion, cream, liquid, milk, serum, gel	Lotion, cream, liquid, milk, serum, gel	My skin rarely burns in the sun and tans easily.	No	6	Any Children under 2 years old,Adult 18+ years old	Blueberry	Two grapes or more
Female		25-34	Black/African American		101-199 pounds	121-130	5	3	SPF 50+	SPF 50+	Lotion, cream, liquid, milk, serum, gel	Lotion, cream, liquid, milk, serum, gel	My skin always burns in the sun, never tans and skin may peel.	Yes	11	Any Children 6-11 years old	Small candy	Almond
Female		35-44	Bi-racial/Multiple ethnicities		101-199 pounds	181-190	5	10	SPF 16-29	Have not used in past 12 months	Lotion, cream, liquid, milk, serum, gel		My skin very rarely burns in the sun and tans very easily.	No	7	Any Children 6-11 years old,Any Children 12-17 years old	Small candy
Female		25-34	Black/African American		101-199 pounds	121-130	5	2	SPF 30-49	SPF 30-49	Powder, stick, roll-on, towelette	Powder, stick, roll-on, towelette	My skin rarely burns in the sun and tans easily.	No	5	Prefer not to answer	Raspberry	Almond
Male		25-34	Asian or Pacific Islander		101-199 pounds	111-120	5	8	SPF 15 or below	SPF 16-29	Lotion, cream, liquid, milk, serum, gel	Lotion, cream, liquid, milk, serum, gel	My skin burns moderately in the sun and tans gradually.	N/A	7	Any Children under 2 years old	Almond	Almond
Female		25-34	Black/African American		101-199 pounds	111-120	4	9	SPF 50+	SPF 50+	Lotion, cream, liquid, milk, serum, gel	Lotion, cream, liquid, milk, serum, gel	My skin never burns in the sun.	No	9	Adult 18+ years old	Small candy	Almond
Female		18-24	White/Caucasian		101-199 pounds	161-170	5	3	SPF 15 or below	Have not used in past 12 months	Lotion, cream, liquid, milk, serum, gel		My skin very rarely burns in the sun and tans very easily.	Yes	5	Adult 18+ years old	Blueberry
Female		25-34	Black/African American		101-199 pounds	151-160	5	7	SPF 16-29	SPF 15 or below	Lotion, cream, liquid, milk, serum, gel	Lotion, cream, liquid, milk, serum, gel	My skin very rarely burns in the sun and tans very easily.	No	6	Adult 18+ years old	Raspberry	Two grapes or more
Female		35-44	Hispanic		101-199 pounds	191-199	5	4	SPF 15 or below	SPF 30-49	Lotion, cream, liquid, milk, serum, gel	Lotion, cream, liquid, milk, serum, gel	My skin burns moderately in the sun and tans gradually.	No	7	Any Children 12-17 years old,Adult 18+ years old	Almond	Two grapes or more
Female		55-64	Hispanic		101-199 pounds	181-190	5	5	SPF 15 or below	Have not used in past 12 months	Lotion, cream, liquid, milk, serum, gel		My skin may tan but with difficulty in the sun and my skin may peel.	No	2	Any Children 12-17 years old,Adult 18+ years old	Small candy
Female		55-64	Black/African American		101-199 pounds	161-170	5	1	SPF 50+	SPF 50+	Lotion, cream, liquid, milk, serum, gel	Lotion, cream, liquid, milk, serum, gel	My skin burns moderately in the sun and tans gradually.	No	8	Any Children 12-17 years old	Almond	Almond
Female		55-64	Hispanic		101-199 pounds	171-180	5	3	SPF 30-49	SPF 30-49	Lotion, cream, liquid, milk, serum, gel	Lotion, cream, liquid, milk, serum, gel	My skin always burns in the sun, never tans and skin may peel.	No	2	Adult 18+ years old	Almond	Almond
Female		35-44	Black/African American		101-199 pounds	171-180	5	5	SPF 30-49	SPF 30-49	Lotion, cream, liquid, milk, serum, gel	Lotion, cream, liquid, milk, serum, gel	My skin never burns in the sun.	No	11	Any Children 12-17 years old,Adult 18+ years old	Small candy	Almond
Female		35-44	Hispanic		200-299 pounds	211-220	5	5	SPF 30-49	SPF 30-49	Lotion, cream, liquid, milk, serum, gel	Lotion, cream, liquid, milk, serum, gel	My skin rarely burns in the sun and tans easily.	No	7	Adult 18+ years old	Blueberry	Raspberry
Female		25-34	Black/African American		101-199 pounds	131-140	5	3	SPF 15 or below	SPF 15 or below	Lotion, cream, liquid, milk, serum, gel	Lotion, cream, liquid, milk, serum, gel	My skin never burns in the sun.	No	8	Any Children 6-11 years old	Small candy	Almond
Gender variant/non-conforming		18-24	Bi-racial/Multiple ethnicities		101-199 pounds	121-130	5	2	SPF 30-49	SPF 16-29	Lotion, cream, liquid, milk, serum, gel	Pump or aerosol spray	My skin very rarely burns in the sun and tans very easily.	Dont know	5	Adult 18+ years old	Blueberry	Two grapes or more
Female		25-34	Asian or Pacific Islander		101-199 pounds	101-110	4	9	SPF 15 or below	SPF 16-29	Lotion, cream, liquid, milk, serum, gel	Lotion, cream, liquid, milk, serum, gel	My skin always burns in the sun, never tans and skin may peel.	Yes	5	Any Children under 2 years old	Small candy	Small candy
Male		35-44	Black/African American		200-299 pounds	231-240	6	0	SPF 30-49	SPF 30-49	Lotion, cream, liquid, milk, serum, gel	Powder, stick, roll-on, towelette	My skin may tan but with difficulty in the sun and my skin may peel.	Yes	10	Prefer not to answer	Almond	Blueberry
Male		25-34	Black/African American		200-299 pounds	221-230	5	11	SPF 30-49	SPF 30-49	Other	Lotion, cream, liquid, milk, serum, gel	My skin never burns in the sun.	Dont know	10	Any Children under 2 years old	Two grapes or more	I don't typically apply sunscreen products to my arms
Male		25-34	Asian or Pacific Islander		101-199 pounds	171-180	6	0	SPF 16-29	SPF 16-29	Lotion, cream, liquid, milk, serum, gel	Lotion, cream, liquid, milk, serum, gel	My skin very rarely burns in the sun and tans very easily.	No	6	Adult 18+ years old	Small candy	Almond
Female		18-24	Black/African American		200-299 pounds	241-250	5	5	SPF 16-29	SPF 30-49	Lotion, cream, liquid, milk, serum, gel	Powder, stick, roll-on, towelette	My skin always burns in the sun, never tans and skin may peel.	No	12	Any Children 2-5 years old	Blueberry	Small candy
Female		45-54	White/Caucasian		101-199 pounds	121-130	5	10	SPF 50+	SPF 15 or below	Lotion, cream, liquid, milk, serum, gel	Lotion, cream, liquid, milk, serum, gel	My skin rarely burns in the sun and tans easily.	Yes	6	Adult 18+ years old	Almond	Raspberry
Female		18-24	Bi-racial/Multiple ethnicities		100 pounds or less	100-90	5	1	SPF 30-49	Have not used in past 12 months	Lotion, cream, liquid, milk, serum, gel		My skin rarely burns in the sun and tans easily.	No	7	Any Children under 2 years old	Two grapes or more
Female		25-34	Black/African American		101-199 pounds	161-170	5	7	SPF 15 or below	SPF 15 or below	Lotion, cream, liquid, milk, serum, gel	Pump or aerosol spray	My skin rarely burns in the sun and tans easily.	No	9	Adult 18+ years old	Almond	Raspberry
Female		25-34	Black/African American		101-199 pounds	181-190	5	11	SPF 15 or below	SPF 15 or below	Lotion, cream, liquid, milk, serum, gel	Lotion, cream, liquid, milk, serum, gel	My skin rarely burns in the sun and tans easily.	No	9	Adult 18+ years old	Blueberry	Raspberry
Female		35-44	Asian or Pacific Islander		101-199 pounds	121-130	5	3	SPF 16-29	SPF 15 or below	Lotion, cream, liquid, milk, serum, gel	Pump or aerosol spray	My skin very rarely burns in the sun and tans very easily.	No	2	Adult 18+ years old	Small candy	Almond
Male		25-34	Hispanic		200-299 pounds	211-220	5	8	SPF 50+	SPF 50+	Lotion, cream, liquid, milk, serum, gel	Pump or aerosol spray	My skin always burns in the sun, never tans and skin may peel.	No	6	Any Children under 2 years old	Raspberry	Two grapes or more
Male		25-34	White/Caucasian		101-199 pounds	181-190	6	3	SPF 30-49	SPF 30-49	Lotion, cream, liquid, milk, serum, gel	Pump or aerosol spray	My skin rarely burns in the sun and tans easily.	Yes	7	Adult 18+ years old	Almond	Raspberry
Female		35-44	Black/African American		101-199 pounds	141-150	5	6	SPF 15 or below	SPF 15 or below	Lotion, cream, liquid, milk, serum, gel	Lotion, cream, liquid, milk, serum, gel	My skin always burns in the sun, never tans and skin may peel.	No	1	Prefer not to answer	Small candy	Two grapes or more
Female		45-54	Indigenous		101-199 pounds	121-130	5	0	Have not used in past 12 months	SPF 15 or below		Lotion, cream, liquid, milk, serum, gel	My skin very rarely burns in the sun and tans very easily.	No	2	Any Children 12-17 years old,Adult 18+ years old		Two grapes or more
Male		35-44	Black/African American		101-199 pounds	161-170	6	2	SPF 30-49	SPF 30-49	Pump or aerosol spray	Pump or aerosol spray	My skin may tan but with difficulty in the sun and my skin may peel.	No	11	Prefer not to answer	Raspberry	Raspberry
Female		18-24	Hispanic		101-199 pounds	161-170	4	10	SPF 30-49	Have not used in past 12 months	Lotion, cream, liquid, milk, serum, gel		My skin very rarely burns in the sun and tans very easily.	No	4	Adult 18+ years old	Raspberry
Male		25-34	Black/African American		100 pounds or less	89-80	6	2	SPF 16-29	SPF 15 or below	Powder, stick, roll-on, towelette	Lotion, cream, liquid, milk, serum, gel	My skin rarely burns in the sun and tans easily.	No	8	Adult 18+ years old	Blueberry	Almond
Female		45-54	Black/African American		100 pounds or less	89-80	5	1	SPF 15 or below	SPF 15 or below	Lotion, cream, liquid, milk, serum, gel	Lotion, cream, liquid, milk, serum, gel	My skin never burns in the sun.	No	11	Adult 18+ years old	Blueberry	Raspberry
Female		25-34	White/Caucasian		200-299 pounds	221-230	5	11	SPF 15 or below	SPF 15 or below	Lotion, cream, liquid, milk, serum, gel	Lotion, cream, liquid, milk, serum, gel	My skin burns moderately in the sun and tans gradually.	No	5	Adult 18+ years old	Almond	Raspberry
Male		25-34	Black/African American		100 pounds or less	100-90	5	9	SPF 15 or below	SPF 16-29	Pump or aerosol spray	Lotion, cream, liquid, milk, serum, gel	My skin always burns in the sun, never tans and skin may peel.	Yes	12	Any Children 6-11 years old	Small candy	Blueberry
Male		35-44	Black/African American		101-199 pounds	191-199	5	10	SPF 30-49	SPF 16-29	Lotion, cream, liquid, milk, serum, gel	Lotion, cream, liquid, milk, serum, gel	My skin burns moderately in the sun and tans gradually.	No	6	Adult 18+ years old	Raspberry	Raspberry
Female		25-34	Asian or Pacific Islander		101-199 pounds	131-140	5	5	SPF 30-49	SPF 30-49	Lotion, cream, liquid, milk, serum, gel	Lotion, cream, liquid, milk, serum, gel	My skin may tan but with difficulty in the sun and my skin may peel.	No	5	Adult 18+ years old	Blueberry	Blueberry
Female		45-54	Asian or Pacific Islander		101-199 pounds	101-110	5	2	SPF 30-49	SPF 30-49	Lotion, cream, liquid, milk, serum, gel	Pump or aerosol spray	My skin may tan but with difficulty in the sun and my skin may peel.	N/A	7	Adult 18+ years old	Raspberry	Raspberry
Male		25-34	Black/African American		200-299 pounds	211-220	6	0	SPF 16-29	SPF 50+	Lotion, cream, liquid, milk, serum, gel	Lotion, cream, liquid, milk, serum, gel	My skin always burns in the sun, never tans and skin may peel.	No	12	Prefer not to answer	Small candy	Small candy
Female		35-44	Black/African American		101-199 pounds	151-160	5	4	SPF 16-29	SPF 30-49	Pump or aerosol spray	Pump or aerosol spray	My skin very rarely burns in the sun and tans very easily.	No	9	Any Children 6-11 years old,Any Children 12-17 years old	Two grapes or more	Raspberry
Female		25-34	Asian or Pacific Islander		101-199 pounds	131-140	5	2	SPF 15 or below	SPF 15 or below	Lotion, cream, liquid, milk, serum, gel	Lotion, cream, liquid, milk, serum, gel	My skin rarely burns in the sun and tans easily.	No	8	Any Children under 2 years old,Adult 18+ years old	Raspberry	Raspberry
Male		18-24	Black/African American		101-199 pounds	111-120	5	7	SPF 16-29	SPF 16-29	Pump or aerosol spray	Pump or aerosol spray	My skin may tan but with difficulty in the sun and my skin may peel.	Yes	6	Prefer not to answer	Small candy	Blueberry
Male		25-34	Black/African American		101-199 pounds	101-110	6	4	SPF 50+	SPF 15 or below	Lotion, cream, liquid, milk, serum, gel	Lotion, cream, liquid, milk, serum, gel	My skin may tan but with difficulty in the sun and my skin may peel.	No	9	Any Children 6-11 years old,Any Children 12-17 years old	Small candy	Blueberry
Female		25-34	Hispanic		101-199 pounds	171-180	5	3	SPF 30-49	SPF 30-49	Pump or aerosol spray	Pump or aerosol spray	My skin burns moderately in the sun and tans gradually.	Yes	6	Any Children 6-11 years old	Raspberry	Two grapes or more
Male		25-34	Hispanic		101-199 pounds	141-150	5	7	SPF 16-29	SPF 16-29	Pump or aerosol spray	Powder, stick, roll-on, towelette	My skin rarely burns in the sun and tans easily.	No	2	Any Children 6-11 years old	Blueberry	Small candy
Female		25-34	Hispanic		101-199 pounds	101-110	5	8	SPF 16-29	SPF 16-29	Lotion, cream, liquid, milk, serum, gel	Lotion, cream, liquid, milk, serum, gel	My skin may tan but with difficulty in the sun and my skin may peel.	No	7	Any Children 6-11 years old	Blueberry	Raspberry
Male		35-44	Asian or Pacific Islander		101-199 pounds	131-140	5	8	SPF 30-49	Have not used in past 12 months	Lotion, cream, liquid, milk, serum, gel		My skin burns moderately in the sun and tans gradually.	No	6	Any Children 6-11 years old,Any Children 12-17 years old,Adult 18+ years old	Blueberry
Female		18-24	Prefer not to answer		101-199 pounds	121-130	5	2	SPF 30-49	SPF 30-49	Lotion, cream, liquid, milk, serum, gel	Lotion, cream, liquid, milk, serum, gel	My skin burns moderately in the sun and tans gradually.	No	6	Adult 18+ years old	Almond	Two grapes or more
Female		35-44	Black/African American		100 pounds or less	100-90	5	11	SPF 15 or below	SPF 30-49	Lotion, cream, liquid, milk, serum, gel	Pump or aerosol spray	My skin always burns in the sun, never tans and skin may peel.	Yes	1	Adult 18+ years old	Small candy	Small candy
Male		35-44	Asian or Pacific Islander		200-299 pounds	200-210	5	6	SPF 16-29	SPF 15 or below	Lotion, cream, liquid, milk, serum, gel	Lotion, cream, liquid, milk, serum, gel	My skin rarely burns in the sun and tans easily.	Dont know	5	Adult 18+ years old	Almond	Almond
Female		45-54	Hispanic		200-299 pounds	291-299	5	3	SPF 50+	SPF 30-49	Lotion, cream, liquid, milk, serum, gel	Pump or aerosol spray	My skin burns moderately in the sun and tans gradually.	Dont know	5	Any Children 12-17 years old,Adult 18+ years old	Raspberry	Two grapes or more
Female		25-34	Asian or Pacific Islander		200-299 pounds	231-240	5	4	SPF 30-49	SPF 50+	Lotion, cream, liquid, milk, serum, gel	Lotion, cream, liquid, milk, serum, gel	My skin very rarely burns in the sun and tans very easily.	No	4	Any Children 6-11 years old,Adult 18+ years old	Blueberry	Small candy
Male		18-24	Black/African American		100 pounds or less	100-90	6	1	SPF 16-29	SPF 30-49	Lotion, cream, liquid, milk, serum, gel	Lotion, cream, liquid, milk, serum, gel	My skin burns moderately in the sun and tans gradually.	No	7	Any Children 6-11 years old,Any Children 12-17 years old	Almond	Raspberry
Female		25-34	White/Caucasian		100 pounds or less	89-80	4	6	SPF 30-49	SPF 50+	Lotion, cream, liquid, milk, serum, gel	Lotion, cream, liquid, milk, serum, gel	My skin always burns in the sun, never tans and skin may peel.	No	5	Prefer not to answer	Two grapes or more	Two grapes or more
Female		18-24	Indigenous		101-199 pounds	101-110	5	5	SPF 30-49	SPF 30-49	Lotion, cream, liquid, milk, serum, gel	Lotion, cream, liquid, milk, serum, gel	My skin rarely burns in the sun and tans easily.	No	6	Any Children 12-17 years old,Adult 18+ years old	Almond	Blueberry
Male		25-34	Indigenous		101-199 pounds	111-120	5	9	SPF 16-29	SPF 30-49	Lotion, cream, liquid, milk, serum, gel	Powder, stick, roll-on, towelette	My skin never burns in the sun.	No	10	Any Children under 2 years old,Any Children 12-17 years old	Almond	Two grapes or more
Female		45-54	Asian or Pacific Islander		100 pounds or less	89-80	5	2	SPF 16-29	SPF 30-49	Powder, stick, roll-on, towelette	Powder, stick, roll-on, towelette	My skin burns moderately in the sun and tans gradually.	No	5	Prefer not to answer	Blueberry	Two grapes or more
Female		35-44	Black/African American		200-299 pounds	251-260	5	3	SPF 16-29	SPF 30-49	Lotion, cream, liquid, milk, serum, gel	Lotion, cream, liquid, milk, serum, gel	My skin always burns in the sun, never tans and skin may peel.	No	1	Any Children 2-5 years old,Any Children 6-11 years old,Any Children 12-17 years old,Adult 18+ years old	Almond	Blueberry
Male		35-44	Black/African American		101-199 pounds	151-160	5	11	SPF 15 or below	SPF 15 or below	Lotion, cream, liquid, milk, serum, gel	Powder, stick, roll-on, towelette	My skin never burns in the sun.	No	9	Any Children 12-17 years old	Raspberry	Two grapes or more
Female		45-54	Hispanic		200-299 pounds	200-210	5	6	SPF 16-29	SPF 50+	Lotion, cream, liquid, milk, serum, gel	Lotion, cream, liquid, milk, serum, gel	My skin very rarely burns in the sun and tans very easily.	No	3	Any Children 12-17 years old	Almond	Raspberry
Female		35-44	Bi-racial/Multiple ethnicities		200-299 pounds	200-210	6	1	SPF 16-29	SPF 16-29	Lotion, cream, liquid, milk, serum, gel	Lotion, cream, liquid, milk, serum, gel	My skin may tan but with difficulty in the sun and my skin may peel.	No	7	Any Children under 2 years old	Raspberry	Two grapes or more
Male		18-24	White/Caucasian		101-199 pounds	161-170	5	4	SPF 16-29	SPF 30-49	Lotion, cream, liquid, milk, serum, gel	Lotion, cream, liquid, milk, serum, gel	My skin burns moderately in the sun and tans gradually.	N/A	5	Prefer not to answer	Two grapes or more	Blueberry
Female		18-24	Bi-racial/Multiple ethnicities		101-199 pounds	171-180	5	3	SPF 50+	SPF 30-49	Lotion, cream, liquid, milk, serum, gel	Pump or aerosol spray	My skin burns moderately in the sun and tans gradually.	Yes	5	Any Children under 2 years old	Raspberry	Two grapes or more
Female		25-34	Asian or Pacific Islander		101-199 pounds	101-110	4	8	SPF 16-29	SPF 16-29	Lotion, cream, liquid, milk, serum, gel	Lotion, cream, liquid, milk, serum, gel	My skin may tan but with difficulty in the sun and my skin may peel.	No	7	Any Children under 2 years old,Any Children 2-5 years old	Almond	Blueberry
Male		35-44	White/Caucasian		200-299 pounds	241-250	7	8	SPF 16-29	SPF 30-49	Lotion, cream, liquid, milk, serum, gel	Lotion, cream, liquid, milk, serum, gel	My skin may tan but with difficulty in the sun and my skin may peel.	Prefer not to answer	5	Adult 18+ years old	Almond	Blueberry
Female		35-44	Asian or Pacific Islander		101-199 pounds	121-130	5	0	SPF 30-49	SPF 30-49	Lotion, cream, liquid, milk, serum, gel	Lotion, cream, liquid, milk, serum, gel	My skin burns moderately in the sun and tans gradually.	No	5	Any Children 6-11 years old,Any Children 12-17 years old,Adult 18+ years old	Blueberry	Two grapes or more
Female		18-24	Black/African American		101-199 pounds	121-130	5	4	SPF 15 or below	SPF 16-29	Lotion, cream, liquid, milk, serum, gel	Lotion, cream, liquid, milk, serum, gel	My skin very rarely burns in the sun and tans very easily.	No	9	Any Children 6-11 years old,Any Children 12-17 years old	Two grapes or more	Two grapes or more
Female		35-44	Hispanic		101-199 pounds	171-180	5	5	SPF 30-49	SPF 50+	Lotion, cream, liquid, milk, serum, gel	Lotion, cream, liquid, milk, serum, gel	My skin may tan but with difficulty in the sun and my skin may peel.	Yes	2	Any Children 6-11 years old,Any Children 12-17 years old,Adult 18+ years old	Almond	Two grapes or more
Female		25-34	Hispanic		101-199 pounds	161-170	5	5	SPF 15 or below	SPF 30-49	Lotion, cream, liquid, milk, serum, gel	Pump or aerosol spray	My skin rarely burns in the sun and tans easily.	Yes	3	Adult 18+ years old	Blueberry	Almond
Female		35-44	Asian or Pacific Islander		101-199 pounds	151-160	5	7	SPF 30-49	SPF 30-49	Lotion, cream, liquid, milk, serum, gel	Lotion, cream, liquid, milk, serum, gel	My skin burns moderately in the sun and tans gradually.	No	5	Adult 18+ years old	Blueberry	Raspberry
Male		25-34	Black/African American		101-199 pounds	141-150	5	9	SPF 16-29	SPF 16-29	Lotion, cream, liquid, milk, serum, gel	Lotion, cream, liquid, milk, serum, gel	My skin rarely burns in the sun and tans easily.	No	7	Any Children 6-11 years old,Any Children 12-17 years old	Blueberry	Almond
Female		25-34	Other		101-199 pounds	101-110	5	1	SPF 30-49	SPF 30-49	Lotion, cream, liquid, milk, serum, gel	Lotion, cream, liquid, milk, serum, gel	My skin always burns in the sun, never tans and skin may peel.	No	5	Adult 18+ years old	Blueberry	Blueberry
Female		25-34	Black/African American		101-199 pounds	131-140	4	11	SPF 15 or below	SPF 15 or below	Lotion, cream, liquid, milk, serum, gel	Powder, stick, roll-on, towelette	My skin burns moderately in the sun and tans gradually.	No	8	Any Children 12-17 years old,Adult 18+ years old	Small candy	Almond
Male		25-34	Black/African American		200-299 pounds	200-210	5	11	SPF 30-49	SPF 16-29	Lotion, cream, liquid, milk, serum, gel	Pump or aerosol spray	My skin burns moderately in the sun and tans gradually.	Yes	11	Adult 18+ years old	Almond	Two grapes or more
Female		35-44	Hispanic		101-199 pounds	101-110	5	2	SPF 30-49	SPF 50+	Lotion, cream, liquid, milk, serum, gel	Lotion, cream, liquid, milk, serum, gel	My skin always burns in the sun, never tans and skin may peel.	No	3	Adult 18+ years old	Blueberry	Almond
Male		25-34	Hispanic		200-299 pounds	200-210	5	10	SPF 30-49	SPF 30-49	Pump or aerosol spray	Pump or aerosol spray	My skin may tan but with difficulty in the sun and my skin may peel.	Yes	5	Any Children 2-5 years old	Almond	Blueberry
Female		25-34	Hispanic		101-199 pounds	111-120	5	2	SPF 15 or below	SPF 30-49	Lotion, cream, liquid, milk, serum, gel	Lotion, cream, liquid, milk, serum, gel	My skin burns moderately in the sun and tans gradually.	No	8	Adult 18+ years old	Raspberry	Raspberry
Female		18-24	Black/African American		200-299 pounds	221-230	5	2	SPF 50+	SPF 16-29	Pump or aerosol spray	Other	My skin always burns in the sun, never tans and skin may peel.	No	11	Adult 18+ years old	Almond	Small candy
Male		25-34	Black/African American		101-199 pounds	111-120	5	6	SPF 30-49	SPF 30-49	Lotion, cream, liquid, milk, serum, gel	Pump or aerosol spray	My skin burns moderately in the sun and tans gradually.	No	10	Adult 18+ years old	Blueberry	Raspberry
Female		18-24	Black/African American		200-299 pounds	211-220	5	2	SPF 16-29	SPF 16-29	Lotion, cream, liquid, milk, serum, gel	Powder, stick, roll-on, towelette	My skin very rarely burns in the sun and tans very easily.	No	6	Adult 18+ years old	I don't typically apply sunscreen products to my face	I don't typically apply sunscreen products to my arms
Female		35-44	Asian or Pacific Islander		101-199 pounds	121-130	5	2	SPF 50+	SPF 50+	Lotion, cream, liquid, milk, serum, gel	Lotion, cream, liquid, milk, serum, gel	My skin rarely burns in the sun and tans easily.	No	8	Any Children 6-11 years old	Raspberry	Two grapes or more
Male		35-44	Hispanic		101-199 pounds	171-180	5	8	SPF 30-49	SPF 30-49	Pump or aerosol spray	Pump or aerosol spray	My skin never burns in the sun.	No	4	Any Children 12-17 years old,Adult 18+ years old	Two grapes or more	Two grapes or more
Male		18-24	Black/African American		101-199 pounds	161-170	5	11	SPF 16-29	SPF 16-29	Pump or aerosol spray	Lotion, cream, liquid, milk, serum, gel	My skin may tan but with difficulty in the sun and my skin may peel.	No	6	Adult 18+ years old	Two grapes or more	Almond
Male		25-34	Black/African American		101-199 pounds	181-190	6	4	SPF 16-29	SPF 30-49	Lotion, cream, liquid, milk, serum, gel	Pump or aerosol spray	My skin rarely burns in the sun and tans easily.	No	6	Adult 18+ years old	Almond	Almond
Female		45-54	White/Caucasian		101-199 pounds	141-150	5	7	SPF 30-49	SPF 30-49	Lotion, cream, liquid, milk, serum, gel	Pump or aerosol spray	My skin may tan but with difficulty in the sun and my skin may peel.	Yes	4	Any Children 12-17 years old,Adult 18+ years old	Almond	Almond
Female		35-44	Black/African American		101-199 pounds	181-190	5	6	SPF 15 or below	SPF 15 or below	Lotion, cream, liquid, milk, serum, gel	Lotion, cream, liquid, milk, serum, gel	My skin burns moderately in the sun and tans gradually.	No	10	Any Children 12-17 years old,Adult 18+ years old	Almond	Raspberry
Male		25-34	Asian or Pacific Islander		101-199 pounds	141-150	5	7	SPF 30-49	SPF 50+	Lotion, cream, liquid, milk, serum, gel	Lotion, cream, liquid, milk, serum, gel	My skin never burns in the sun.	No	4	Adult 18+ years old	Blueberry	Almond
Female		25-34	Hispanic		200-299 pounds	231-240	4	8	SPF 50+	SPF 30-49	Lotion, cream, liquid, milk, serum, gel	Lotion, cream, liquid, milk, serum, gel	My skin always burns in the sun, never tans and skin may peel.	No	4	Prefer not to answer	Almond	Almond
Male		18-24	Black/African American		101-199 pounds	111-120	5	10	SPF 30-49	SPF 30-49	Lotion, cream, liquid, milk, serum, gel	Lotion, cream, liquid, milk, serum, gel	My skin rarely burns in the sun and tans easily.	No	5	Adult 18+ years old	Raspberry	Raspberry
Female		18-24	Black/African American		200-299 pounds	211-220	5	5	SPF 30-49	SPF 50+	Lotion, cream, liquid, milk, serum, gel	Powder, stick, roll-on, towelette	My skin burns moderately in the sun and tans gradually.	No	10	Any Children 2-5 years old,Any Children 6-11 years old,Any Children 12-17 years old,Adult 18+ years old	Two grapes or more	Two grapes or more
Female		25-34	Asian or Pacific Islander		101-199 pounds	101-110	4	11	SPF 15 or below	SPF 15 or below	Lotion, cream, liquid, milk, serum, gel	Pump or aerosol spray	My skin rarely burns in the sun and tans easily.	No	9	Any Children under 2 years old,Adult 18+ years old	Blueberry	Two grapes or more
Male		35-44	Hispanic		200-299 pounds	251-260	6	3	SPF 50+	SPF 30-49	Pump or aerosol spray	Pump or aerosol spray	My skin may tan but with difficulty in the sun and my skin may peel.	No	6	Any Children 2-5 years old,Any Children 6-11 years old	Small candy	Almond
Female		18-24	Black/African American		200-299 pounds	241-250	4	6	SPF 16-29	SPF 16-29	Pump or aerosol spray	Lotion, cream, liquid, milk, serum, gel	My skin may tan but with difficulty in the sun and my skin may peel.	N/A	10	Any Children 6-11 years old	Small candy	Small candy
Female		55-64	Hispanic		200-299 pounds	200-210	5	5	SPF 30-49	SPF 30-49	Lotion, cream, liquid, milk, serum, gel	Lotion, cream, liquid, milk, serum, gel	My skin may tan but with difficulty in the sun and my skin may peel.	Yes	5	Adult 18+ years old	Raspberry	Almond
Female		18-24	Black/African American		101-199 pounds	141-150	5	0	SPF 16-29	SPF 16-29	Lotion, cream, liquid, milk, serum, gel	Lotion, cream, liquid, milk, serum, gel	My skin may tan but with difficulty in the sun and my skin may peel.	No	9	Any Children under 2 years old,Any Children 2-5 years old	Almond	Raspberry
Female		18-24	Asian or Pacific Islander		101-199 pounds	111-120	5	4	SPF 16-29	Have not used in past 12 months	Lotion, cream, liquid, milk, serum, gel		My skin may tan but with difficulty in the sun and my skin may peel.	No	5	Prefer not to answer	Two grapes or more
Female		25-34	Hispanic		101-199 pounds	111-120	5	6	SPF 16-29	SPF 16-29	Lotion, cream, liquid, milk, serum, gel	Pump or aerosol spray	My skin burns moderately in the sun and tans gradually.	No	4	Prefer not to answer	Blueberry	Two grapes or more
Female		25-34	Asian or Pacific Islander		101-199 pounds	121-130	5	6	SPF 15 or below	Have not used in past 12 months	Lotion, cream, liquid, milk, serum, gel		My skin very rarely burns in the sun and tans very easily.	No	8	Any Children 6-11 years old	Small candy
Female		25-34	Bi-racial/Multiple ethnicities		200-299 pounds	281-290	5	4	SPF 30-49	SPF 30-49	Lotion, cream, liquid, milk, serum, gel	Pump or aerosol spray	My skin rarely burns in the sun and tans easily.	No	6	Adult 18+ years old	Small candy	Raspberry
Male		55-64	Bi-racial/Multiple ethnicities		200-299 pounds	271-280	6	1	SPF 50+	SPF 30-49	Lotion, cream, liquid, milk, serum, gel	Lotion, cream, liquid, milk, serum, gel	My skin rarely burns in the sun and tans easily.	No	7	Adult 18+ years old	Almond	Two grapes or more
Male		25-34	White/Caucasian		101-199 pounds	101-110	5	9	SPF 16-29	SPF 30-49	Powder, stick, roll-on, towelette	Lotion, cream, liquid, milk, serum, gel	My skin may tan but with difficulty in the sun and my skin may peel.	Yes	10	Any Children 6-11 years old	Blueberry	Blueberry
Male		35-44	Asian or Pacific Islander		200-299 pounds	221-230	5	6	SPF 50+	SPF 16-29	Lotion, cream, liquid, milk, serum, gel	Lotion, cream, liquid, milk, serum, gel	My skin always burns in the sun, never tans and skin may peel.	No	6	Any Children under 2 years old,Any Children 6-11 years old,Adult 18+ years old	Raspberry	Two grapes or more
Female		25-34	Black/African American		101-199 pounds	111-120	5	2	SPF 30-49	SPF 50+	Pump or aerosol spray	Lotion, cream, liquid, milk, serum, gel	My skin burns moderately in the sun and tans gradually.	No	9	Any Children 6-11 years old	Blueberry	Raspberry
Female		45-54	Hispanic		101-199 pounds	141-150	5	4	SPF 50+	SPF 16-29	Lotion, cream, liquid, milk, serum, gel	Lotion, cream, liquid, milk, serum, gel	My skin very rarely burns in the sun and tans very easily.	No	6	Adult 18+ years old	Blueberry	Raspberry
Female		25-34	Asian or Pacific Islander		101-199 pounds	151-160	5	1	SPF 15 or below	SPF 15 or below	Lotion, cream, liquid, milk, serum, gel	Lotion, cream, liquid, milk, serum, gel	My skin burns moderately in the sun and tans gradually.	Dont know	6	Any Children 2-5 years old	Almond	Almond
Female		25-34	Black/African American		101-199 pounds	111-120	5	5	SPF 16-29	SPF 16-29	Lotion, cream, liquid, milk, serum, gel	Lotion, cream, liquid, milk, serum, gel	My skin may tan but with difficulty in the sun and my skin may peel.	No	9	Prefer not to answer	Blueberry	Small candy
Male		35-44	Hispanic		101-199 pounds	111-120	5	0	SPF 30-49	SPF 16-29	Pump or aerosol spray	Lotion, cream, liquid, milk, serum, gel	My skin may tan but with difficulty in the sun and my skin may peel.	No	4	Any Children under 2 years old,Any Children 2-5 years old,Any Children 6-11 years old,Any Children 12-17 years old,Adult 18+ years old	Almond	Almond
Male		35-44	Black/African American		101-199 pounds	181-190	5	7	SPF 16-29	SPF 16-29	Lotion, cream, liquid, milk, serum, gel	Lotion, cream, liquid, milk, serum, gel	My skin never burns in the sun.	No	6	Any Children 6-11 years old,Any Children 12-17 years old	Two grapes or more	Raspberry
Female		35-44	Hispanic		101-199 pounds	171-180	5	4	SPF 16-29	SPF 16-29	Lotion, cream, liquid, milk, serum, gel	Lotion, cream, liquid, milk, serum, gel	My skin burns moderately in the sun and tans gradually.	No	7	Any Children 6-11 years old	Almond	Raspberry
Male		45-54	Black/African American		200-299 pounds	251-260	6	3	Have not used in past 12 months	SPF 15 or below		Powder, stick, roll-on, towelette	My skin never burns in the sun.	N/A	5	Any Children 12-17 years old		Blueberry
Female		25-34	Bi-racial/Multiple ethnicities		101-199 pounds	141-150	5	5	SPF 30-49	SPF 50+	Lotion, cream, liquid, milk, serum, gel	Pump or aerosol spray	My skin very rarely burns in the sun and tans very easily.	No	9	Adult 18+ years old	Small candy	Almond
Male		18-24	Black/African American		200-299 pounds	200-210	5	10	SPF 16-29	SPF 30-49	Lotion, cream, liquid, milk, serum, gel	Pump or aerosol spray	My skin burns moderately in the sun and tans gradually.	No	9	Prefer not to answer	Almond	Small candy
Female		25-34	Hispanic		100 pounds or less	89-80	5	3	SPF 15 or below	SPF 15 or below	Lotion, cream, liquid, milk, serum, gel	Lotion, cream, liquid, milk, serum, gel	My skin burns moderately in the sun and tans gradually.	Prefer not to answer	6	Prefer not to answer	Almond	Almond
Female		18-24	Bi-racial/Multiple ethnicities		101-199 pounds	181-190	5	5	SPF 50+	SPF 50+	Lotion, cream, liquid, milk, serum, gel	Lotion, cream, liquid, milk, serum, gel	My skin always burns in the sun, never tans and skin may peel.	Dont know	3	Adult 18+ years old	Blueberry	Almond
Female		45-54	White/Caucasian		101-199 pounds	181-190	5	2	SPF 30-49	SPF 16-29	Lotion, cream, liquid, milk, serum, gel	Pump or aerosol spray	My skin rarely burns in the sun and tans easily.	Yes	5	Any Children 2-5 years old,Any Children 6-11 years old,Any Children 12-17 years old,Adult 18+ years old	Raspberry	Two grapes or more
Female		25-34	Black/African American		101-199 pounds	151-160	5	2	SPF 50+	Have not used in past 12 months	Pump or aerosol spray		My skin never burns in the sun.	No	9	Adult 18+ years old	I don't typically apply sunscreen products to my face
Female		25-34	Hispanic		101-199 pounds	101-110	5	3	SPF 15 or below	SPF 30-49	Lotion, cream, liquid, milk, serum, gel	Lotion, cream, liquid, milk, serum, gel	My skin always burns in the sun, never tans and skin may peel.	No	4	Any Children 2-5 years old	Blueberry	Two grapes or more
Male		18-24	Black/African American		101-199 pounds	111-120	5	10	SPF 16-29	SPF 16-29	Lotion, cream, liquid, milk, serum, gel	Pump or aerosol spray	My skin may tan but with difficulty in the sun and my skin may peel.	No	9	Adult 18+ years old	Almond	Blueberry
Female		18-24	Bi-racial/Multiple ethnicities		101-199 pounds	111-120	5	2	SPF 30-49	SPF 30-49	Lotion, cream, liquid, milk, serum, gel	Pump or aerosol spray	My skin burns moderately in the sun and tans gradually.	Dont know	3	Adult 18+ years old	Almond	Almond
Female		25-34	Black/African American		101-199 pounds	171-180	5	1	Have not used in past 12 months	SPF 15 or below		Pump or aerosol spray	My skin very rarely burns in the sun and tans very easily.	No	7	Any Children 2-5 years old,Any Children 6-11 years old,Adult 18+ years old		I don't typically apply sunscreen products to my arms
Female		25-34	Bi-racial/Multiple ethnicities		101-199 pounds	121-130	5	8	SPF 30-49	SPF 30-49	Lotion, cream, liquid, milk, serum, gel	Lotion, cream, liquid, milk, serum, gel	My skin burns moderately in the sun and tans gradually.	No	4	Any Children 2-5 years old	Two grapes or more	Two grapes or more
Female		25-34	Asian or Pacific Islander		101-199 pounds	101-110	5	3	SPF 30-49	Have not used in past 12 months	Lotion, cream, liquid, milk, serum, gel		My skin burns moderately in the sun and tans gradually.	No	3	Any Children under 2 years old,Any Children 2-5 years old,Adult 18+ years old	Small candy
Female		25-34	Hispanic		101-199 pounds	141-150	5	8	SPF 30-49	SPF 50+	Lotion, cream, liquid, milk, serum, gel	Pump or aerosol spray	My skin burns moderately in the sun and tans gradually.	No	2	Adult 18+ years old	Almond	Raspberry
Female		45-54	White/Caucasian		101-199 pounds	121-130	5	4	SPF 50+	SPF 50+	Pump or aerosol spray	Lotion, cream, liquid, milk, serum, gel	My skin rarely burns in the sun and tans easily.	No	6	Any Children 12-17 years old	Almond	Two grapes or more
Female		45-54	Black/African American		101-199 pounds	161-170	5	1	SPF 30-49	Have not used in past 12 months	Lotion, cream, liquid, milk, serum, gel		My skin never burns in the sun.	No	9	Adult 18+ years old	Blueberry
Male		35-44	Black/African American		101-199 pounds	121-130	5	6	SPF 16-29	SPF 30-49	Lotion, cream, liquid, milk, serum, gel	Pump or aerosol spray	My skin always burns in the sun, never tans and skin may peel.	Yes	10	Any Children 2-5 years old,Any Children 6-11 years old	Almond	Small candy
Female		35-44	Hispanic		101-199 pounds	191-199	5	3	SPF 16-29	SPF 16-29	Lotion, cream, liquid, milk, serum, gel	Lotion, cream, liquid, milk, serum, gel	My skin always burns in the sun, never tans and skin may peel.	Yes	4	Any Children 2-5 years old,Any Children 6-11 years old	Two grapes or more	Two grapes or more
Female		25-34	Hispanic		101-199 pounds	131-140	5	7	SPF 15 or below	SPF 15 or below	Lotion, cream, liquid, milk, serum, gel	Lotion, cream, liquid, milk, serum, gel	My skin rarely burns in the sun and tans easily.	No	9	Any Children 2-5 years old	Blueberry	Almond
Male		25-34	Asian or Pacific Islander		101-199 pounds	121-130	5	4	SPF 16-29	SPF 30-49	Pump or aerosol spray	Lotion, cream, liquid, milk, serum, gel	My skin burns moderately in the sun and tans gradually.	No	5	Any Children 2-5 years old	Small candy	Raspberry
Female		18-24	Black/African American		101-199 pounds	121-130	5	1	SPF 16-29	SPF 16-29	Lotion, cream, liquid, milk, serum, gel	Lotion, cream, liquid, milk, serum, gel	My skin always burns in the sun, never tans and skin may peel.	Yes	6	Any Children 2-5 years old	Blueberry	Small candy
Female		35-44	Black/African American		100 pounds or less	100-90	6	11	SPF 50+	SPF 30-49	Lotion, cream, liquid, milk, serum, gel	Lotion, cream, liquid, milk, serum, gel	My skin burns moderately in the sun and tans gradually.	No	8	Any Children 12-17 years old,Adult 18+ years old	Blueberry	Almond
Female		45-54	Black/African American		101-199 pounds	141-150	5	5	SPF 15 or below	Have not used in past 12 months	Lotion, cream, liquid, milk, serum, gel		My skin never burns in the sun.	No	10	Adult 18+ years old	Almond
Female		25-34	Other		101-199 pounds	101-110	5	4	SPF 15 or below	Have not used in past 12 months	Lotion, cream, liquid, milk, serum, gel		My skin burns moderately in the sun and tans gradually.	No	3	Any Children 6-11 years old	Raspberry
Female		25-34	Hispanic		101-199 pounds	121-130	5	3	SPF 50+	SPF 30-49	Lotion, cream, liquid, milk, serum, gel	Pump or aerosol spray	My skin rarely burns in the sun and tans easily.	No	6	Any Children under 2 years old,Adult 18+ years old	Almond	Almond
Female		35-44	Black/African American		101-199 pounds	121-130	5	4	SPF 15 or below	SPF 15 or below	Lotion, cream, liquid, milk, serum, gel	Lotion, cream, liquid, milk, serum, gel	My skin may tan but with difficulty in the sun and my skin may peel.	No	5	Adult 18+ years old	Small candy	Small candy
Female		18-24	Hispanic		101-199 pounds	131-140	5	0	SPF 50+	SPF 50+	Lotion, cream, liquid, milk, serum, gel	Lotion, cream, liquid, milk, serum, gel	My skin rarely burns in the sun and tans easily.	No	5	Any Children 2-5 years old,Any Children 6-11 years old	Two grapes or more	Two grapes or more
Gender variant/non-conforming		18-24	Black/African American		200-299 pounds	281-290	6	0	SPF 16-29	SPF 30-49	Lotion, cream, liquid, milk, serum, gel	Lotion, cream, liquid, milk, serum, gel	My skin may tan but with difficulty in the sun and my skin may peel.	Dont know	9	Any Children 12-17 years old,Adult 18+ years old	Blueberry	Raspberry
Female		25-34	White/Caucasian		101-199 pounds	161-170	5	4	SPF 50+	SPF 50+	Lotion, cream, liquid, milk, serum, gel	Lotion, cream, liquid, milk, serum, gel	My skin always burns in the sun, never tans and skin may peel.	Yes	2	Adult 18+ years old	Raspberry	Raspberry
Female		18-24	Black/African American		101-199 pounds	101-110	5	3	SPF 16-29	SPF 16-29	Powder, stick, roll-on, towelette	Lotion, cream, liquid, milk, serum, gel	My skin very rarely burns in the sun and tans very easily.	No	8	Adult 18+ years old	Small candy	Almond
Male		35-44	Asian or Pacific Islander		101-199 pounds	171-180	5	8	SPF 30-49	SPF 30-49	Pump or aerosol spray	Other	My skin rarely burns in the sun and tans easily.	No	4	Any Children 6-11 years old	Small candy	Blueberry
Female		18-24	Hispanic		101-199 pounds	171-180	5	6	SPF 50+	SPF 15 or below	Pump or aerosol spray	Pump or aerosol spray	My skin may tan but with difficulty in the sun and my skin may peel.	Yes	9	Any Children under 2 years old,Any Children 2-5 years old	Small candy	Raspberry
Female		25-34	Bi-racial/Multiple ethnicities		101-199 pounds	151-160	4	10	SPF 50+	SPF 50+	Pump or aerosol spray	Pump or aerosol spray	My skin always burns in the sun, never tans and skin may peel.	Dont know	1	Any Children 12-17 years old,Adult 18+ years old	Blueberry	Two grapes or more
Female		35-44	Black/African American		101-199 pounds	151-160	5	10	SPF 15 or below	SPF 15 or below	Lotion, cream, liquid, milk, serum, gel	Lotion, cream, liquid, milk, serum, gel	My skin burns moderately in the sun and tans gradually.	No	9	Adult 18+ years old	Raspberry	Raspberry
Female		18-24	Black/African American		101-199 pounds	111-120	4	5	SPF 16-29	SPF 50+	Lotion, cream, liquid, milk, serum, gel	Powder, stick, roll-on, towelette	My skin may tan but with difficulty in the sun and my skin may peel.	Yes	10	Any Children 12-17 years old,Adult 18+ years old	Almond	Blueberry
Female		25-34	Hispanic		101-199 pounds	111-120	4	10	SPF 15 or below	SPF 16-29	Lotion, cream, liquid, milk, serum, gel	Lotion, cream, liquid, milk, serum, gel	My skin rarely burns in the sun and tans easily.	No	5	Any Children 2-5 years old,Any Children 6-11 years old,Any Children 12-17 years old,Adult 18+ years old	Small candy	Almond
Female		25-34	Black/African American		101-199 pounds	101-110	5	3	SPF 16-29	SPF 30-49	Pump or aerosol spray	Pump or aerosol spray	My skin rarely burns in the sun and tans easily.	N/A	8	Any Children 12-17 years old	I don't typically apply sunscreen products to my face	I don't typically apply sunscreen products to my arms
Male		18-24	Black/African American		200-299 pounds	241-250	6	1	SPF 30-49	SPF 15 or below	Lotion, cream, liquid, milk, serum, gel	Powder, stick, roll-on, towelette	My skin burns moderately in the sun and tans gradually.	No	9	Any Children under 2 years old	Raspberry	Almond
Female		45-54	Black/African American		200-299 pounds	200-210	5	5	SPF 15 or below	SPF 15 or below	Lotion, cream, liquid, milk, serum, gel	Lotion, cream, liquid, milk, serum, gel	My skin very rarely burns in the sun and tans very easily.	No	11	Any Children under 2 years old,Any Children 2-5 years old,Adult 18+ years old	Blueberry	Blueberry
Female		18-24	Black/African American		101-199 pounds	121-130	5	2	SPF 30-49	SPF 30-49	Powder, stick, roll-on, towelette	Lotion, cream, liquid, milk, serum, gel	My skin always burns in the sun, never tans and skin may peel.	No	9	Any Children 2-5 years old	Blueberry	Almond
Male		35-44	Hispanic		200-299 pounds	221-230	5	9	SPF 16-29	SPF 30-49	Lotion, cream, liquid, milk, serum, gel	Lotion, cream, liquid, milk, serum, gel	My skin rarely burns in the sun and tans easily.	No	2	Any Children 6-11 years old,Any Children 12-17 years old	Almond	Almond
Male		45-54	Black/African American		101-199 pounds	101-110	5	8	SPF 15 or below	SPF 15 or below	Lotion, cream, liquid, milk, serum, gel	Lotion, cream, liquid, milk, serum, gel	My skin burns moderately in the sun and tans gradually.	No	9	Any Children 6-11 years old	Almond	Raspberry
Female		35-44	Hispanic		101-199 pounds	151-160	5	1	SPF 15 or below	SPF 15 or below	Lotion, cream, liquid, milk, serum, gel	Lotion, cream, liquid, milk, serum, gel	My skin always burns in the sun, never tans and skin may peel.	No	3	Any Children 2-5 years old,Any Children 6-11 years old,Any Children 12-17 years old	Small candy	Blueberry
Female		25-34	Black/African American		100 pounds or less	100-90	5	4	Have not used in past 12 months	SPF 30-49		Lotion, cream, liquid, milk, serum, gel	My skin may tan but with difficulty in the sun and my skin may peel.	No	9	Adult 18+ years old		Raspberry
Transman (FtM)		25-34	Bi-racial/Multiple ethnicities		200-299 pounds	200-210	5	8	SPF 16-29	Have not used in past 12 months	Lotion, cream, liquid, milk, serum, gel		My skin never burns in the sun.	No	5	Adult 18+ years old	Almond
Male		35-44	Black/African American		101-199 pounds	131-140	4	5	SPF 30-49	SPF 16-29	Lotion, cream, liquid, milk, serum, gel	Pump or aerosol spray	My skin burns moderately in the sun and tans gradually.	No	10	Any Children 12-17 years old,Adult 18+ years old	Almond	Almond
Female		25-34	Black/African American		101-199 pounds	111-120	5	4	SPF 16-29	SPF 16-29	Lotion, cream, liquid, milk, serum, gel	Lotion, cream, liquid, milk, serum, gel	My skin rarely burns in the sun and tans easily.	No	9	Any Children under 2 years old,Any Children 2-5 years old,Any Children 6-11 years old,Adult 18+ years old	Small candy	Blueberry
Female		45-54	Hispanic		101-199 pounds	111-120	5	1	SPF 30-49	Have not used in past 12 months	Lotion, cream, liquid, milk, serum, gel		My skin very rarely burns in the sun and tans very easily.	No	6	Adult 18+ years old	Blueberry
Male		25-34	Black/African American		100 pounds or less	100-90	5	6	SPF 16-29	SPF 16-29	Lotion, cream, liquid, milk, serum, gel	Powder, stick, roll-on, towelette	My skin always burns in the sun, never tans and skin may peel.	Yes	10	Any Children 2-5 years old	Raspberry	Raspberry
Female		25-34	White/Caucasian		101-199 pounds	131-140	5	9	SPF 50+	SPF 50+	Lotion, cream, liquid, milk, serum, gel	Pump or aerosol spray	My skin rarely burns in the sun and tans easily.	Yes	5	Any Children 6-11 years old	Small candy	Almond
Male		35-44	Hispanic		101-199 pounds	191-199	5	9	SPF 30-49	SPF 30-49	Lotion, cream, liquid, milk, serum, gel	Lotion, cream, liquid, milk, serum, gel	My skin very rarely burns in the sun and tans very easily.	No	5	Any Children 12-17 years old	Blueberry	Blueberry
Male		35-44	Black/African American		101-199 pounds	161-170	5	11	SPF 15 or below	SPF 15 or below	Lotion, cream, liquid, milk, serum, gel	Lotion, cream, liquid, milk, serum, gel	My skin always burns in the sun, never tans and skin may peel.	Yes	11	Any Children 12-17 years old	Raspberry	Raspberry
Female		35-44	White/Caucasian		101-199 pounds	121-130	5	3	SPF 15 or below	SPF 15 or below	Lotion, cream, liquid, milk, serum, gel	Pump or aerosol spray	My skin rarely burns in the sun and tans easily.	Yes	5	Any Children under 2 years old,Any Children 2-5 years old,Any Children 6-11 years old,Any Children 12-17 years old	Small candy	Small candy
Female		25-34	Bi-racial/Multiple ethnicities		200-299 pounds	271-280	5	7	SPF 15 or below	SPF 15 or below	Lotion, cream, liquid, milk, serum, gel	Lotion, cream, liquid, milk, serum, gel	My skin rarely burns in the sun and tans easily.	No	6	Any Children under 2 years old,Any Children 2-5 years old,Any Children 6-11 years old,Any Children 12-17 years old,Adult 18+ years old	Blueberry	Raspberry
Male		25-34	Black/African American		101-199 pounds	121-130	6	3	SPF 16-29	SPF 50+	Pump or aerosol spray	Lotion, cream, liquid, milk, serum, gel	My skin rarely burns in the sun and tans easily.	Yes	8	Any Children 2-5 years old,Any Children 6-11 years old	Blueberry	Small candy
Female		35-44	Black/African American		400 pounds or more	400 pounds or more	5	5	SPF 16-29	SPF 30-49	Lotion, cream, liquid, milk, serum, gel	Lotion, cream, liquid, milk, serum, gel	My skin burns moderately in the sun and tans gradually.	No	3	Any Children 6-11 years old,Any Children 12-17 years old,Adult 18+ years old	Raspberry	Two grapes or more
Female		18-24	White/Caucasian		100 pounds or less	100-90	5	1	SPF 30-49	SPF 30-49	Lotion, cream, liquid, milk, serum, gel	Lotion, cream, liquid, milk, serum, gel	My skin rarely burns in the sun and tans easily.	No	5	Prefer not to answer	Almond	Two grapes or more
Female		25-34	Asian or Pacific Islander		101-199 pounds	101-110	5	4	SPF 16-29	SPF 16-29	Lotion, cream, liquid, milk, serum, gel	Lotion, cream, liquid, milk, serum, gel	My skin burns moderately in the sun and tans gradually.	Dont know	4	Adult 18+ years old	Blueberry	Blueberry
Male		45-54	Black/African American		101-199 pounds	151-160	6	0	SPF 15 or below	SPF 16-29	Powder, stick, roll-on, towelette	Lotion, cream, liquid, milk, serum, gel	My skin may tan but with difficulty in the sun and my skin may peel.	No	4	Any Children 6-11 years old	Raspberry	Raspberry
Female		25-34	Black/African American		101-199 pounds	161-170	5	3	SPF 16-29	SPF 16-29	Pump or aerosol spray	Lotion, cream, liquid, milk, serum, gel	My skin rarely burns in the sun and tans easily.	No	6	Any Children 6-11 years old	Almond	Two grapes or more
Female		25-34	Bi-racial/Multiple ethnicities		101-199 pounds	161-170	5	4	SPF 15 or below	SPF 16-29	Lotion, cream, liquid, milk, serum, gel	Lotion, cream, liquid, milk, serum, gel	My skin very rarely burns in the sun and tans very easily.	No	6	Adult 18+ years old	Almond	Two grapes or more
Female		18-24	Asian or Pacific Islander		101-199 pounds	121-130	5	4	SPF 50+	SPF 50+	Lotion, cream, liquid, milk, serum, gel	Pump or aerosol spray	My skin rarely burns in the sun and tans easily.	No	6	Adult 18+ years old	Almond	Raspberry
Female		35-44	Black/African American		101-199 pounds	141-150	5	8	Have not used in past 12 months	SPF 15 or below		Lotion, cream, liquid, milk, serum, gel	My skin never burns in the sun.	No	12	Prefer not to answer		Almond
Female		35-44	Asian or Pacific Islander		101-199 pounds	111-120	5	2	SPF 30-49	SPF 16-29	Lotion, cream, liquid, milk, serum, gel	Lotion, cream, liquid, milk, serum, gel	My skin may tan but with difficulty in the sun and my skin may peel.	No	5	Any Children 12-17 years old	Small candy	Raspberry
Male		25-34	Black/African American		200-299 pounds	200-210	5	8	SPF 15 or below	SPF 50+	Lotion, cream, liquid, milk, serum, gel	Lotion, cream, liquid, milk, serum, gel	My skin never burns in the sun.	No	12	Any Children 6-11 years old	Raspberry	Two grapes or more
Male		18-24	Asian or Pacific Islander		100 pounds or less	100-90	7	11	SPF 50+	SPF 16-29	Other	Powder, stick, roll-on, towelette	My skin always burns in the sun, never tans and skin may peel.	No	8	Adult 18+ years old	Two grapes or more	Two grapes or more
Male		25-34	Bi-racial/Multiple ethnicities		200-299 pounds	231-240	5	9	SPF 16-29	SPF 30-49	Lotion, cream, liquid, milk, serum, gel	Lotion, cream, liquid, milk, serum, gel	My skin burns moderately in the sun and tans gradually.	No	6	Adult 18+ years old	Blueberry	Blueberry
Female		18-24	Indigenous		200-299 pounds	241-250	5	6	SPF 16-29	SPF 30-49	Lotion, cream, liquid, milk, serum, gel	Pump or aerosol spray	My skin very rarely burns in the sun and tans very easily.	No	6	Adult 18+ years old	Almond	Raspberry
Female		18-24	Black/African American		101-199 pounds	111-120	5	0	SPF 15 or below	SPF 16-29	Lotion, cream, liquid, milk, serum, gel	Lotion, cream, liquid, milk, serum, gel	My skin burns moderately in the sun and tans gradually.	No	9	Any Children under 2 years old	I don't typically apply sunscreen products to my face	Raspberry
Male		35-44	Hispanic		101-199 pounds	161-170	5	5	SPF 15 or below	SPF 15 or below	Lotion, cream, liquid, milk, serum, gel	Lotion, cream, liquid, milk, serum, gel	My skin burns moderately in the sun and tans gradually.	No	5	Any Children 2-5 years old,Adult 18+ years old	Two grapes or more	Two grapes or more
Female		55-64	Black/African American		101-199 pounds	161-170	5	10	SPF 15 or below	Have not used in past 12 months	Lotion, cream, liquid, milk, serum, gel		My skin very rarely burns in the sun and tans very easily.	No	5	Adult 18+ years old	Blueberry
Female		25-34	Hispanic		100 pounds or less	100-90	5	1	SPF 50+	SPF 30-49	Lotion, cream, liquid, milk, serum, gel	Pump or aerosol spray	My skin rarely burns in the sun and tans easily.	No	4	Any Children 2-5 years old,Any Children 6-11 years old,Any Children 12-17 years old,Adult 18+ years old	Blueberry	Almond
Male		35-44	Asian or Pacific Islander		101-199 pounds	191-199	5	6	SPF 50+	SPF 50+	Lotion, cream, liquid, milk, serum, gel	Lotion, cream, liquid, milk, serum, gel	My skin may tan but with difficulty in the sun and my skin may peel.	Dont know	7	Any Children 6-11 years old	Blueberry	Blueberry
Female		45-54	Asian or Pacific Islander		100 pounds or less	100-90	5	0	SPF 50+	Have not used in past 12 months	Lotion, cream, liquid, milk, serum, gel		My skin always burns in the sun, never tans and skin may peel.	No	1	Adult 18+ years old	Small candy
Female		25-34	Black/African American		101-199 pounds	151-160	5	8	SPF 15 or below	SPF 16-29	Lotion, cream, liquid, milk, serum, gel	Lotion, cream, liquid, milk, serum, gel	My skin rarely burns in the sun and tans easily.	No	11	Adult 18+ years old	Blueberry	Raspberry
Male		25-34	White/Caucasian		101-199 pounds	131-140	5	6	SPF 30-49	SPF 30-49	Pump or aerosol spray	Pump or aerosol spray	My skin burns moderately in the sun and tans gradually.	No	6	Adult 18+ years old	Raspberry	Almond
Male		25-34	Black/African American		101-199 pounds	171-180	5	10	SPF 16-29	SPF 16-29	Lotion, cream, liquid, milk, serum, gel	Pump or aerosol spray	My skin never burns in the sun.	Prefer not to answer	9	Any Children 12-17 years old	Blueberry	Raspberry
Male		25-34	Hispanic		101-199 pounds	161-170	6	0	SPF 16-29	SPF 16-29	Pump or aerosol spray	Lotion, cream, liquid, milk, serum, gel	My skin rarely burns in the sun and tans easily.	No	6	Adult 18+ years old	Almond	Almond
Female		65-70	Black/African American		101-199 pounds	111-120	5	2	SPF 15 or below	SPF 15 or below	Lotion, cream, liquid, milk, serum, gel	Lotion, cream, liquid, milk, serum, gel	My skin rarely burns in the sun and tans easily.	No	9	Adult 18+ years old	Small candy	Almond
Male		25-34	Hispanic		101-199 pounds	181-190	5	10	SPF 16-29	SPF 16-29	Lotion, cream, liquid, milk, serum, gel	Lotion, cream, liquid, milk, serum, gel	My skin may tan but with difficulty in the sun and my skin may peel.	No	2	Any Children 6-11 years old,Adult 18+ years old	Blueberry	Almond
Female		25-34	Hispanic		101-199 pounds	141-150	5	4	SPF 30-49	SPF 16-29	Lotion, cream, liquid, milk, serum, gel	Lotion, cream, liquid, milk, serum, gel	My skin always burns in the sun, never tans and skin may peel.	No	8	Adult 18+ years old	Blueberry	Two grapes or more
Male		25-34	Hispanic		101-199 pounds	171-180	6	0	SPF 16-29	SPF 16-29	Lotion, cream, liquid, milk, serum, gel	Lotion, cream, liquid, milk, serum, gel	My skin rarely burns in the sun and tans easily.	No	6	Any Children 2-5 years old	Raspberry	Two grapes or more
Female		18-24	Black/African American		200-299 pounds	231-240	7	4	SPF 16-29	SPF 50+	Other	Other	My skin rarely burns in the sun and tans easily.	N/A	3	Any Children 12-17 years old	Almond	Small candy
Female		35-44	Black/African American		101-199 pounds	161-170	5	0	SPF 15 or below	SPF 15 or below	Lotion, cream, liquid, milk, serum, gel	Lotion, cream, liquid, milk, serum, gel	My skin burns moderately in the sun and tans gradually.	Dont know	5	Adult 18+ years old	Small candy	Two grapes or more
Female		18-24	Black/African American		100 pounds or less	89-80	3	1	SPF 16-29	SPF 50+	Pump or aerosol spray	Lotion, cream, liquid, milk, serum, gel	My skin may tan but with difficulty in the sun and my skin may peel.	No	9	Any Children under 2 years old,Any Children 12-17 years old	Almond	Two grapes or more
Female		35-44	Asian or Pacific Islander		101-199 pounds	121-130	4	11	SPF 50+	SPF 50+	Lotion, cream, liquid, milk, serum, gel	Powder, stick, roll-on, towelette	My skin very rarely burns in the sun and tans very easily.	No	6	Adult 18+ years old	Small candy	Small candy
Female		35-44	Hispanic		200-299 pounds	211-220	5	0	SPF 30-49	SPF 30-49	Lotion, cream, liquid, milk, serum, gel	Lotion, cream, liquid, milk, serum, gel	My skin burns moderately in the sun and tans gradually.	Dont know	2	Adult 18+ years old	Raspberry	Two grapes or more
Female		55-64	Asian or Pacific Islander		101-199 pounds	111-120	5	2	SPF 50+	SPF 15 or below	Lotion, cream, liquid, milk, serum, gel	Lotion, cream, liquid, milk, serum, gel	My skin may tan but with difficulty in the sun and my skin may peel.	No	5	Any Children 12-17 years old,Adult 18+ years old	Almond	Almond
Female		35-44	Bi-racial/Multiple ethnicities		101-199 pounds	141-150	5	5	SPF 30-49	Have not used in past 12 months	Powder, stick, roll-on, towelette		My skin may tan but with difficulty in the sun and my skin may peel.	Dont know	7	Adult 18+ years old	Blueberry
Male		35-44	Hispanic		101-199 pounds	161-170	6	2	SPF 30-49	SPF 50+	Pump or aerosol spray	Pump or aerosol spray	My skin burns moderately in the sun and tans gradually.	No	10	Any Children under 2 years old	Almond	Almond
Female		18-24	Black/African American		100 pounds or less	89-80	5	1	SPF 30-49	SPF 16-29	Lotion, cream, liquid, milk, serum, gel	Lotion, cream, liquid, milk, serum, gel	My skin never burns in the sun.	Dont know	9	Prefer not to answer	I don't typically apply sunscreen products to my face	Raspberry
Male		35-44	Black/African American		101-199 pounds	181-190	6	0	SPF 30-49	SPF 30-49	Lotion, cream, liquid, milk, serum, gel	Lotion, cream, liquid, milk, serum, gel	My skin very rarely burns in the sun and tans very easily.	Dont know	5	Any Children under 2 years old	Small candy	Two grapes or more
Male		18-24	Black/African American		101-199 pounds	101-110	6	5	SPF 30-49	SPF 50+	Lotion, cream, liquid, milk, serum, gel	Lotion, cream, liquid, milk, serum, gel	My skin rarely burns in the sun and tans easily.	No	5	Prefer not to answer	Almond	Small candy
Male		35-44	White/Caucasian		200-299 pounds	241-250	6	8	SPF 16-29	SPF 30-49	Lotion, cream, liquid, milk, serum, gel	Pump or aerosol spray	My skin always burns in the sun, never tans and skin may peel.	No	9	Any Children 12-17 years old	Almond	Raspberry
Female		45-54	Asian or Pacific Islander		101-199 pounds	141-150	3	5	SPF 16-29	SPF 16-29	Lotion, cream, liquid, milk, serum, gel	Lotion, cream, liquid, milk, serum, gel	My skin burns moderately in the sun and tans gradually.	No	3	Any Children 12-17 years old,Adult 18+ years old	Almond	Two grapes or more
Female		18-24	Asian or Pacific Islander		101-199 pounds	141-150	5	4	SPF 50+	SPF 30-49	Lotion, cream, liquid, milk, serum, gel	Pump or aerosol spray	My skin burns moderately in the sun and tans gradually.	N/A	8	Adult 18+ years old	Two grapes or more	Two grapes or more
Female		25-34	Black/African American		101-199 pounds	161-170	5	7	SPF 30-49	SPF 50+	Lotion, cream, liquid, milk, serum, gel	Lotion, cream, liquid, milk, serum, gel	My skin never burns in the sun.	No	9	Adult 18+ years old	Small candy	Raspberry
Female		25-34	Indigenous		101-199 pounds	171-180	5	9	SPF 30-49	SPF 15 or below	Pump or aerosol spray	Pump or aerosol spray	My skin rarely burns in the sun and tans easily.	N/A	8	Prefer not to answer	Blueberry	Raspberry
Female		18-24	Black/African American		101-199 pounds	191-199	5	5	Have not used in past 12 months	SPF 30-49		Lotion, cream, liquid, milk, serum, gel	My skin rarely burns in the sun and tans easily.	Dont know	9	Adult 18+ years old		Two grapes or more
Female		18-24	Hispanic		101-199 pounds	191-199	5	6	SPF 15 or below	SPF 15 or below	Lotion, cream, liquid, milk, serum, gel	Lotion, cream, liquid, milk, serum, gel	My skin burns moderately in the sun and tans gradually.	Dont know	5	Any Children under 2 years old,Adult 18+ years old	Small candy	Blueberry
Male		35-44	Hispanic		101-199 pounds	101-110	6	1	SPF 15 or below	SPF 15 or below	Lotion, cream, liquid, milk, serum, gel	Lotion, cream, liquid, milk, serum, gel	My skin always burns in the sun, never tans and skin may peel.	No	1	Any Children 6-11 years old	Almond	Raspberry
Male		35-44	Asian or Pacific Islander		101-199 pounds	171-180	5	10	SPF 16-29	SPF 16-29	Lotion, cream, liquid, milk, serum, gel	Lotion, cream, liquid, milk, serum, gel	My skin very rarely burns in the sun and tans very easily.	No	5	Any Children 2-5 years old,Any Children 6-11 years old	Blueberry	Raspberry
Male		18-24	Black/African American		100 pounds or less	100-90	3	1	SPF 50+	SPF 30-49	Pump or aerosol spray	Pump or aerosol spray	My skin may tan but with difficulty in the sun and my skin may peel.	Yes	3	Prefer not to answer	Small candy	I don't typically apply sunscreen products to my arms
Female		65-70	Asian or Pacific Islander		101-199 pounds	121-130	5	1	SPF 50+	SPF 30-49	Lotion, cream, liquid, milk, serum, gel	Lotion, cream, liquid, milk, serum, gel	My skin very rarely burns in the sun and tans very easily.	Dont know	7	Adult 18+ years old	Two grapes or more	Two grapes or more
Female		55-64	Asian or Pacific Islander		101-199 pounds	111-120	5	2	SPF 30-49	SPF 50+	Lotion, cream, liquid, milk, serum, gel	Lotion, cream, liquid, milk, serum, gel	My skin rarely burns in the sun and tans easily.	No	5	Adult 18+ years old	Small candy	Small candy
Male		25-34	Black/African American		101-199 pounds	101-110	5	4	Have not used in past 12 months	SPF 16-29		Lotion, cream, liquid, milk, serum, gel	My skin never burns in the sun.	No	8	Adult 18+ years old		I don't typically apply sunscreen products to my arms
Male		25-34	Asian or Pacific Islander		200-299 pounds	261-270	5	11	SPF 50+	SPF 50+	Lotion, cream, liquid, milk, serum, gel	Lotion, cream, liquid, milk, serum, gel	My skin may tan but with difficulty in the sun and my skin may peel.	Dont know	5	Any Children under 2 years old,Any Children 6-11 years old	Blueberry	Almond
Female		35-44	Prefer not to answer		101-199 pounds	151-160	5	4	SPF 30-49	SPF 30-49	Lotion, cream, liquid, milk, serum, gel	Lotion, cream, liquid, milk, serum, gel	My skin never burns in the sun.	No	12	Adult 18+ years old	Blueberry	Blueberry
Male		25-34	Indigenous		200-299 pounds	251-260	5	7	SPF 30-49	SPF 30-49	Lotion, cream, liquid, milk, serum, gel	Lotion, cream, liquid, milk, serum, gel	My skin may tan but with difficulty in the sun and my skin may peel.	Yes	9	Any Children 2-5 years old,Any Children 6-11 years old	Almond	Raspberry
Female		35-44	White/Caucasian		101-199 pounds	101-110	4	11	SPF 30-49	SPF 30-49	Lotion, cream, liquid, milk, serum, gel	Other	My skin always burns in the sun, never tans and skin may peel.	No	8	Adult 18+ years old	Small candy	Blueberry
Female		18-24	Hispanic		101-199 pounds	101-110	5	4	SPF 16-29	SPF 15 or below	Lotion, cream, liquid, milk, serum, gel	Lotion, cream, liquid, milk, serum, gel	My skin burns moderately in the sun and tans gradually.	No	6	Any Children 6-11 years old,Any Children 12-17 years old,Adult 18+ years old	Small candy	Small candy
Male		18-24	Black/African American		101-199 pounds	111-120	7	6	SPF 16-29	SPF 30-49	Pump or aerosol spray	Lotion, cream, liquid, milk, serum, gel	My skin burns moderately in the sun and tans gradually.	No	8	Any Children 2-5 years old	I don't typically apply sunscreen products to my face	Almond
Male		18-24	Black/African American		101-199 pounds	151-160	5	3	SPF 16-29	SPF 16-29	Lotion, cream, liquid, milk, serum, gel	Pump or aerosol spray	My skin rarely burns in the sun and tans easily.	No	7	Any Children 2-5 years old	Blueberry	Blueberry
Female		35-44	White/Caucasian		101-199 pounds	101-110	5	7	SPF 50+	SPF 50+	Lotion, cream, liquid, milk, serum, gel	Lotion, cream, liquid, milk, serum, gel	My skin may tan but with difficulty in the sun and my skin may peel.	No	2	Adult 18+ years old	Blueberry	Raspberry
Female		25-34	Black/African American		200-299 pounds	271-280	5	4	Have not used in past 12 months	SPF 30-49		Lotion, cream, liquid, milk, serum, gel	My skin very rarely burns in the sun and tans very easily.	No	9	Adult 18+ years old		Raspberry
Female		25-34	Black/African American		101-199 pounds	161-170	5	6	Have not used in past 12 months	SPF 15 or below		Lotion, cream, liquid, milk, serum, gel	My skin never burns in the sun.	Dont know	12	Any Children under 2 years old,Any Children 6-11 years old		Raspberry
Female		25-34	Bi-racial/Multiple ethnicities		101-199 pounds	101-110	5	0	SPF 15 or below	SPF 15 or below	Lotion, cream, liquid, milk, serum, gel	Lotion, cream, liquid, milk, serum, gel	My skin burns moderately in the sun and tans gradually.	No	6	Any Children 2-5 years old,Adult 18+ years old	Blueberry	Raspberry
Female		35-44	Black/African American		101-199 pounds	151-160	5	8	SPF 16-29	SPF 30-49	Pump or aerosol spray	Pump or aerosol spray	My skin burns moderately in the sun and tans gradually.	No	6	Adult 18+ years old	Raspberry	Raspberry
Male		25-34	Black/African American		101-199 pounds	161-170	5	9	SPF 30-49	SPF 30-49	Lotion, cream, liquid, milk, serum, gel	Powder, stick, roll-on, towelette	My skin may tan but with difficulty in the sun and my skin may peel.	No	9	Adult 18+ years old	Blueberry	Almond
Female		18-24	Black/African American		200-299 pounds	211-220	5	1	SPF 16-29	SPF 16-29	Lotion, cream, liquid, milk, serum, gel	Pump or aerosol spray	My skin may tan but with difficulty in the sun and my skin may peel.	No	8	Any Children under 2 years old	Blueberry	Almond
Female		55-64	Black/African American		101-199 pounds	181-190	5	7	SPF 30-49	SPF 30-49	Lotion, cream, liquid, milk, serum, gel	Lotion, cream, liquid, milk, serum, gel	My skin never burns in the sun.	No	8	Prefer not to answer	Almond	Almond
Female		25-34	Black/African American		200-299 pounds	200-210	5	2	SPF 15 or below	SPF 16-29	Lotion, cream, liquid, milk, serum, gel	Pump or aerosol spray	My skin may tan but with difficulty in the sun and my skin may peel.	N/A	10	Any Children under 2 years old	Blueberry	Two grapes or more
Female		25-34	Black/African American		101-199 pounds	171-180	4	11	SPF 15 or below	SPF 15 or below	Lotion, cream, liquid, milk, serum, gel	Powder, stick, roll-on, towelette	My skin never burns in the sun.	No	8	Any Children 2-5 years old,Any Children 6-11 years old,Any Children 12-17 years old	Blueberry	Blueberry
Male		55-64	Hispanic		101-199 pounds	151-160	5	6	SPF 16-29	SPF 16-29	Lotion, cream, liquid, milk, serum, gel	Lotion, cream, liquid, milk, serum, gel	My skin very rarely burns in the sun and tans very easily.	No	6	Adult 18+ years old	Raspberry	Almond
Male		55-64	Asian or Pacific Islander		200-299 pounds	211-220	5	9	SPF 50+	SPF 50+	Lotion, cream, liquid, milk, serum, gel	Lotion, cream, liquid, milk, serum, gel	My skin very rarely burns in the sun and tans very easily.	No	10	Adult 18+ years old	Almond	Two grapes or more
Male		25-34	Hispanic		101-199 pounds	101-110	5	11	SPF 30-49	SPF 30-49	Lotion, cream, liquid, milk, serum, gel	Lotion, cream, liquid, milk, serum, gel	My skin may tan but with difficulty in the sun and my skin may peel.	No	4	Any Children 2-5 years old	Raspberry	Raspberry
Female		55-64	White/Caucasian		101-199 pounds	181-190	5	4	SPF 15 or below	SPF 15 or below	Lotion, cream, liquid, milk, serum, gel	Lotion, cream, liquid, milk, serum, gel	My skin always burns in the sun, never tans and skin may peel.	Yes	2	Adult 18+ years old	Almond	Two grapes or more
Female		18-24	Hispanic		101-199 pounds	121-130	5	2	SPF 50+	SPF 30-49	Lotion, cream, liquid, milk, serum, gel	Pump or aerosol spray	My skin burns moderately in the sun and tans gradually.	No	5	Any Children 6-11 years old,Adult 18+ years old	Blueberry	Almond
Male		45-54	Black/African American		101-199 pounds	191-199	5	9	SPF 15 or below	Have not used in past 12 months	Lotion, cream, liquid, milk, serum, gel		My skin never burns in the sun.	No	11	Any Children 12-17 years old,Adult 18+ years old	Blueberry
Female		18-24	Hispanic		200-299 pounds	200-210	5	7	SPF 15 or below	Have not used in past 12 months	Lotion, cream, liquid, milk, serum, gel		My skin always burns in the sun, never tans and skin may peel.	Yes	4	Prefer not to answer	Raspberry
Female		25-34	Black/African American		200-299 pounds	200-210	5	4	SPF 15 or below	SPF 15 or below	Lotion, cream, liquid, milk, serum, gel	Lotion, cream, liquid, milk, serum, gel	My skin never burns in the sun.	No	10	Prefer not to answer	I don't typically apply sunscreen products to my face	I don't typically apply sunscreen products to my arms
Female		55-64	Hispanic		200-299 pounds	281-290	5	2	SPF 15 or below	SPF 16-29	Lotion, cream, liquid, milk, serum, gel	Pump or aerosol spray	My skin rarely burns in the sun and tans easily.	Dont know	7	Adult 18+ years old	Raspberry	Two grapes or more
Female		25-34	Hispanic		101-199 pounds	161-170	5	5	SPF 50+	SPF 50+	Lotion, cream, liquid, milk, serum, gel	Pump or aerosol spray	My skin burns moderately in the sun and tans gradually.	Dont know	5	Adult 18+ years old	Almond	Two grapes or more
Female		18-24	Asian or Pacific Islander		101-199 pounds	101-110	5	3	SPF 15 or below	SPF 30-49	Lotion, cream, liquid, milk, serum, gel	Lotion, cream, liquid, milk, serum, gel	My skin may tan but with difficulty in the sun and my skin may peel.	No	3	Adult 18+ years old	Almond	Raspberry
Female		65-70	Asian or Pacific Islander		101-199 pounds	121-130	5	0	SPF 16-29	Have not used in past 12 months	Lotion, cream, liquid, milk, serum, gel		My skin rarely burns in the sun and tans easily.	No	5	Adult 18+ years old	Small candy
Female		18-24	Black/African American		101-199 pounds	151-160	5	9	SPF 30-49	SPF 16-29	Lotion, cream, liquid, milk, serum, gel	Lotion, cream, liquid, milk, serum, gel	My skin burns moderately in the sun and tans gradually.	No	6	Any Children 2-5 years old,Any Children 6-11 years old	Almond	Two grapes or more
Female		35-44	White/Caucasian		101-199 pounds	131-140	5	8	SPF 30-49	SPF 30-49	Lotion, cream, liquid, milk, serum, gel	Lotion, cream, liquid, milk, serum, gel	My skin rarely burns in the sun and tans easily.	Yes	7	Any Children 2-5 years old,Any Children 6-11 years old,Any Children 12-17 years old,Adult 18+ years old	Two grapes or more	Two grapes or more
Female		18-24	Black/African American		101-199 pounds	161-170	5	9	SPF 50+	SPF 50+	Lotion, cream, liquid, milk, serum, gel	Lotion, cream, liquid, milk, serum, gel	My skin never burns in the sun.	No	9	Prefer not to answer	Two grapes or more	Blueberry
Male		25-34	Indigenous		200-299 pounds	211-220	6	1	SPF 16-29	SPF 15 or below	Lotion, cream, liquid, milk, serum, gel	Pump or aerosol spray	My skin rarely burns in the sun and tans easily.	N/A	6	Any Children under 2 years old,Any Children 2-5 years old,Any Children 6-11 years old	Small candy	Raspberry
Male		18-24	Asian or Pacific Islander		101-199 pounds	141-150	5	2	SPF 15 or below	Have not used in past 12 months	Lotion, cream, liquid, milk, serum, gel		My skin rarely burns in the sun and tans easily.	No	4	Adult 18+ years old	Almond
Female		25-34	Black/African American		101-199 pounds	151-160	5	1	Have not used in past 12 months	SPF 30-49		Lotion, cream, liquid, milk, serum, gel	My skin very rarely burns in the sun and tans very easily.	No	8	Adult 18+ years old		Two grapes or more
Female		18-24	Hispanic		101-199 pounds	161-170	5	5	SPF 15 or below	SPF 15 or below	Lotion, cream, liquid, milk, serum, gel	Lotion, cream, liquid, milk, serum, gel	My skin burns moderately in the sun and tans gradually.	No	5	Any Children 12-17 years old,Adult 18+ years old	Almond	Two grapes or more
Male		25-34	Hispanic		101-199 pounds	121-130	5	10	SPF 30-49	SPF 30-49	Lotion, cream, liquid, milk, serum, gel	Lotion, cream, liquid, milk, serum, gel	My skin may tan but with difficulty in the sun and my skin may peel.	Yes	7	Any Children 2-5 years old,Any Children 6-11 years old,Adult 18+ years old	Almond	Two grapes or more
Male		55-64	Black/African American		200-299 pounds	271-280	5	11	SPF 16-29	SPF 16-29	Lotion, cream, liquid, milk, serum, gel	Lotion, cream, liquid, milk, serum, gel	My skin rarely burns in the sun and tans easily.	No	7	Adult 18+ years old	Blueberry	Raspberry
Female		35-44	White/Caucasian		101-199 pounds	111-120	5	5	SPF 16-29	SPF 15 or below	Lotion, cream, liquid, milk, serum, gel	Powder, stick, roll-on, towelette	My skin rarely burns in the sun and tans easily.	N/A	2	Any Children 2-5 years old	Blueberry	Blueberry
Female		25-34	Other		101-199 pounds	131-140	6	8	SPF 50+	SPF 30-49	Pump or aerosol spray	Lotion, cream, liquid, milk, serum, gel	My skin may tan but with difficulty in the sun and my skin may peel.	Yes	2	Any Children under 2 years old,Any Children 2-5 years old	Two grapes or more	Raspberry
Female		18-24	Hispanic		101-199 pounds	111-120	5	1	SPF 15 or below	SPF 30-49	Powder, stick, roll-on, towelette	Lotion, cream, liquid, milk, serum, gel	My skin burns moderately in the sun and tans gradually.	Dont know	5	Any Children 12-17 years old	Almond	Raspberry
Female		55-64	Asian or Pacific Islander		101-199 pounds	131-140	5	6	SPF 16-29	SPF 30-49	Lotion, cream, liquid, milk, serum, gel	Lotion, cream, liquid, milk, serum, gel	My skin always burns in the sun, never tans and skin may peel.	No	5	Any Children 12-17 years old	Raspberry	Raspberry
Male		25-34	Asian or Pacific Islander		101-199 pounds	171-180	6	0	SPF 30-49	SPF 16-29	Lotion, cream, liquid, milk, serum, gel	Lotion, cream, liquid, milk, serum, gel	My skin burns moderately in the sun and tans gradually.	No	7	Adult 18+ years old	Small candy	Small candy
Female		18-24	Black/African American		101-199 pounds	131-140	5	1	Have not used in past 12 months	SPF 16-29		Lotion, cream, liquid, milk, serum, gel	My skin very rarely burns in the sun and tans very easily.	Dont know	8	Any Children 12-17 years old		Almond
Female		18-24	Black/African American		101-199 pounds	151-160	5	3	SPF 30-49	SPF 16-29	Lotion, cream, liquid, milk, serum, gel	Lotion, cream, liquid, milk, serum, gel	My skin may tan but with difficulty in the sun and my skin may peel.	No	8	Any Children 6-11 years old	Blueberry	Small candy
Male		45-54	Indigenous		101-199 pounds	151-160	5	9	SPF 15 or below	SPF 15 or below	Lotion, cream, liquid, milk, serum, gel	Lotion, cream, liquid, milk, serum, gel	My skin rarely burns in the sun and tans easily.	Yes	5	Adult 18+ years old	Two grapes or more	Two grapes or more
Male		25-34	Black/African American		101-199 pounds	121-130	6	2	SPF 30-49	SPF 16-29	Lotion, cream, liquid, milk, serum, gel	Lotion, cream, liquid, milk, serum, gel	My skin always burns in the sun, never tans and skin may peel.	Yes	2	Adult 18+ years old	Small candy	Almond
Female		25-34	Asian or Pacific Islander		101-199 pounds	111-120	4	2	SPF 50+	SPF 30-49	Lotion, cream, liquid, milk, serum, gel	Lotion, cream, liquid, milk, serum, gel	My skin burns moderately in the sun and tans gradually.	No	5	Any Children 6-11 years old,Adult 18+ years old	Blueberry	Blueberry
Male		35-44	Asian or Pacific Islander		200-299 pounds	211-220	6	2	SPF 50+	SPF 50+	Lotion, cream, liquid, milk, serum, gel	Powder, stick, roll-on, towelette	My skin may tan but with difficulty in the sun and my skin may peel.	No	4	Any Children 2-5 years old,Any Children 6-11 years old	Two grapes or more	Raspberry
Male		25-34	Black/African American		101-199 pounds	161-170	5	4	SPF 30-49	SPF 30-49	Lotion, cream, liquid, milk, serum, gel	Pump or aerosol spray	My skin rarely burns in the sun and tans easily.	N/A	5	Adult 18+ years old	Almond	Blueberry
Female		18-24	Hispanic		101-199 pounds	131-140	5	1	SPF 15 or below	SPF 15 or below	Pump or aerosol spray	Lotion, cream, liquid, milk, serum, gel	My skin never burns in the sun.	No	8	Adult 18+ years old	Almond	Blueberry
Female		25-34	Black/African American		101-199 pounds	121-130	5	8	SPF 16-29	SPF 30-49	Lotion, cream, liquid, milk, serum, gel	Pump or aerosol spray	My skin very rarely burns in the sun and tans very easily.	Yes	8	Any Children under 2 years old	Blueberry	Small candy
Male		18-24	Hispanic		101-199 pounds	181-190	5	8	SPF 50+	SPF 50+	Lotion, cream, liquid, milk, serum, gel	Lotion, cream, liquid, milk, serum, gel	My skin always burns in the sun, never tans and skin may peel.	No	1	Adult 18+ years old	Raspberry	Raspberry
Female		35-44	Hispanic		101-199 pounds	161-170	5	4	SPF 50+	SPF 50+	Pump or aerosol spray	Pump or aerosol spray	My skin always burns in the sun, never tans and skin may peel.	No	2	Any Children 2-5 years old,Any Children 6-11 years old,Adult 18+ years old	Blueberry	Two grapes or more
Female		25-34	Indigenous		101-199 pounds	121-130	4	2	SPF 50+	SPF 50+	Pump or aerosol spray	Powder, stick, roll-on, towelette	My skin rarely burns in the sun and tans easily.	N/A	6	Any Children 2-5 years old	Almond	Blueberry
Female		45-54	White/Caucasian		101-199 pounds	161-170	5	6	SPF 15 or below	SPF 30-49	Lotion, cream, liquid, milk, serum, gel	Pump or aerosol spray	My skin rarely burns in the sun and tans easily.	No	6	Adult 18+ years old	Small candy	Raspberry
Female		45-54	Asian or Pacific Islander		100 pounds or less	100-90	4	9	SPF 30-49	SPF 30-49	Lotion, cream, liquid, milk, serum, gel	Lotion, cream, liquid, milk, serum, gel	My skin rarely burns in the sun and tans easily.	No	6	Any Children 6-11 years old,Adult 18+ years old	Almond	Two grapes or more
Female		45-54	Black/African American		101-199 pounds	111-120	5	7	SPF 30-49	SPF 15 or below	Lotion, cream, liquid, milk, serum, gel	Pump or aerosol spray	My skin may tan but with difficulty in the sun and my skin may peel.	No	9	Adult 18+ years old	Blueberry	Almond
Male		35-44	Black/African American		200-299 pounds	200-210	5	10	SPF 15 or below	SPF 15 or below	Lotion, cream, liquid, milk, serum, gel	Lotion, cream, liquid, milk, serum, gel	My skin always burns in the sun, never tans and skin may peel.	No	12	Any Children 6-11 years old	Blueberry	Almond
Female		25-34	Asian or Pacific Islander		101-199 pounds	101-110	5	6	SPF 15 or below	SPF 15 or below	Lotion, cream, liquid, milk, serum, gel	Lotion, cream, liquid, milk, serum, gel	My skin burns moderately in the sun and tans gradually.	No	8	Any Children 6-11 years old,Adult 18+ years old	Raspberry	Raspberry
Female		35-44	Asian or Pacific Islander		101-199 pounds	121-130	5	7	SPF 30-49	SPF 30-49	Lotion, cream, liquid, milk, serum, gel	Lotion, cream, liquid, milk, serum, gel	My skin may tan but with difficulty in the sun and my skin may peel.	No	5	Any Children 2-5 years old,Any Children 12-17 years old	Small candy	Almond
Male		18-24	Black/African American		200-299 pounds	211-220	5	9	SPF 16-29	SPF 30-49	Lotion, cream, liquid, milk, serum, gel	Lotion, cream, liquid, milk, serum, gel	My skin may tan but with difficulty in the sun and my skin may peel.	N/A	5	Any Children 6-11 years old	Small candy	Small candy
Female		18-24	Black/African American		101-199 pounds	131-140	5	4	SPF 50+	SPF 50+	Pump or aerosol spray	Pump or aerosol spray	My skin very rarely burns in the sun and tans very easily.	Dont know	9	Any Children 2-5 years old	I don't typically apply sunscreen products to my face	Raspberry
Male		35-44	Asian or Pacific Islander		101-199 pounds	111-120	6	0	SPF 15 or below	Have not used in past 12 months	Lotion, cream, liquid, milk, serum, gel		My skin never burns in the sun.	No	6	Adult 18+ years old	Raspberry
Male		55-64	Black/African American		101-199 pounds	101-110	5	8	SPF 16-29	SPF 16-29	Lotion, cream, liquid, milk, serum, gel	Lotion, cream, liquid, milk, serum, gel	My skin burns moderately in the sun and tans gradually.	No	9	Any Children 6-11 years old	Blueberry	Raspberry
Male		55-64	Black/African American		101-199 pounds	171-180	5	10	SPF 30-49	SPF 30-49	Pump or aerosol spray	Pump or aerosol spray	My skin burns moderately in the sun and tans gradually.	No	9	Adult 18+ years old	Almond	Raspberry
Female		35-44	Black/African American		101-199 pounds	101-110	5	8	SPF 16-29	SPF 16-29	Lotion, cream, liquid, milk, serum, gel	Lotion, cream, liquid, milk, serum, gel	My skin never burns in the sun.	No	6	Adult 18+ years old	Almond	Almond
Male		18-24	Asian or Pacific Islander		101-199 pounds	111-120	4	8	SPF 16-29	SPF 16-29	Lotion, cream, liquid, milk, serum, gel	Lotion, cream, liquid, milk, serum, gel	My skin rarely burns in the sun and tans easily.	No	1	Any Children 12-17 years old	Small candy	Blueberry
Theres not a name for it here		25-34	Hispanic		101-199 pounds	121-130	6	9	SPF 16-29	SPF 15 or below	Lotion, cream, liquid, milk, serum, gel	Pump or aerosol spray	My skin always burns in the sun, never tans and skin may peel.	No	3	Prefer not to answer	Two grapes or more	Two grapes or more
Female		35-44	Black/African American		101-199 pounds	111-120	5	6	SPF 30-49	SPF 30-49	Lotion, cream, liquid, milk, serum, gel	Lotion, cream, liquid, milk, serum, gel	My skin never burns in the sun.	No	8	Any Children under 2 years old,Any Children 2-5 years old,Any Children 12-17 years old,Adult 18+ years old	Almond	Raspberry
Theres not a name for it here		18-24	Indigenous		101-199 pounds	141-150	5	6	SPF 15 or below	SPF 30-49	Lotion, cream, liquid, milk, serum, gel	Lotion, cream, liquid, milk, serum, gel	My skin rarely burns in the sun and tans easily.	Dont know	5	Adult 18+ years old	Small candy	Small candy
Female		35-44	Black/African American		101-199 pounds	141-150	5	7	SPF 15 or below	SPF 30-49	Lotion, cream, liquid, milk, serum, gel	Lotion, cream, liquid, milk, serum, gel	My skin burns moderately in the sun and tans gradually.	Yes	8	Any Children 2-5 years old,Any Children 6-11 years old	Blueberry	Small candy
Female		45-54	White/Caucasian		101-199 pounds	131-140	5	2	SPF 15 or below	SPF 16-29	Other	Other	My skin never burns in the sun.	Prefer not to answer	4	Adult 18+ years old	I don't typically apply sunscreen products to my face	I don't typically apply sunscreen products to my arms
Female		25-34	Hispanic		101-199 pounds	131-140	5	1	SPF 30-49	SPF 30-49	Lotion, cream, liquid, milk, serum, gel	Lotion, cream, liquid, milk, serum, gel	My skin burns moderately in the sun and tans gradually.	No	6	Any Children 2-5 years old,Adult 18+ years old	Raspberry	Two grapes or more
Male		25-34	Hispanic		101-199 pounds	181-190	5	7	SPF 30-49	SPF 30-49	Lotion, cream, liquid, milk, serum, gel	Pump or aerosol spray	My skin always burns in the sun, never tans and skin may peel.	No	8	Any Children 12-17 years old	Almond	Blueberry
Female		35-44	Hispanic		101-199 pounds	111-120	5	5	SPF 50+	SPF 30-49	Lotion, cream, liquid, milk, serum, gel	Lotion, cream, liquid, milk, serum, gel	My skin always burns in the sun, never tans and skin may peel.	Yes	7	Adult 18+ years old	Two grapes or more	Two grapes or more
Male		18-24	Hispanic		101-199 pounds	171-180	5	8	SPF 16-29	SPF 30-49	Lotion, cream, liquid, milk, serum, gel	Powder, stick, roll-on, towelette	My skin may tan but with difficulty in the sun and my skin may peel.	No	5	Adult 18+ years old	Raspberry	Raspberry
Male		18-24	Hispanic		101-199 pounds	111-120	5	3	SPF 50+	SPF 50+	Pump or aerosol spray	Pump or aerosol spray	My skin rarely burns in the sun and tans easily.	No	4	Adult 18+ years old	Raspberry	Raspberry
Female		25-34	Black/African American		101-199 pounds	121-130	5	2	SPF 15 or below	SPF 30-49	Lotion, cream, liquid, milk, serum, gel	Lotion, cream, liquid, milk, serum, gel	My skin may tan but with difficulty in the sun and my skin may peel.	No	8	Any Children 6-11 years old	Small candy	Almond
Male		45-54	Black/African American		101-199 pounds	151-160	5	7	SPF 16-29	SPF 16-29	Lotion, cream, liquid, milk, serum, gel	Lotion, cream, liquid, milk, serum, gel	My skin burns moderately in the sun and tans gradually.	No	11	Any Children 12-17 years old,Adult 18+ years old	Raspberry	Raspberry
Female		35-44	Bi-racial/Multiple ethnicities		101-199 pounds	121-130	5	9	SPF 15 or below	SPF 15 or below	Lotion, cream, liquid, milk, serum, gel	Lotion, cream, liquid, milk, serum, gel	My skin burns moderately in the sun and tans gradually.	No	5	Prefer not to answer	Small candy	Small candy
Male		45-54	Black/African American		101-199 pounds	171-180	5	10	SPF 30-49	SPF 30-49	Lotion, cream, liquid, milk, serum, gel	Lotion, cream, liquid, milk, serum, gel	My skin rarely burns in the sun and tans easily.	No	6	Adult 18+ years old	Raspberry	Two grapes or more
Female		18-24	Black/African American		101-199 pounds	111-120	5	4	SPF 15 or below	SPF 16-29	Lotion, cream, liquid, milk, serum, gel	Lotion, cream, liquid, milk, serum, gel	My skin burns moderately in the sun and tans gradually.	No	7	Adult 18+ years old	Small candy	Raspberry
Male		35-44	White/Caucasian		200-299 pounds	261-270	5	4	SPF 16-29	SPF 16-29	Lotion, cream, liquid, milk, serum, gel	Lotion, cream, liquid, milk, serum, gel	My skin rarely burns in the sun and tans easily.	No	8	Any Children 2-5 years old	Almond	Almond
Female		25-34	Hispanic		101-199 pounds	101-110	5	2	SPF 30-49	SPF 30-49	Lotion, cream, liquid, milk, serum, gel	Other	My skin burns moderately in the sun and tans gradually.	Yes	4	Any Children under 2 years old,Adult 18+ years old	Almond	Raspberry
Female		25-34	White/Caucasian		200-299 pounds	241-250	5	6	SPF 30-49	SPF 30-49	Pump or aerosol spray	Powder, stick, roll-on, towelette	My skin burns moderately in the sun and tans gradually.	Yes	10	Any Children under 2 years old,Any Children 2-5 years old,Any Children 6-11 years old,Any Children 12-17 years old	Almond	Blueberry
Female		18-24	Black/African American		101-199 pounds	101-110	5	1	SPF 15 or below	Have not used in past 12 months	Pump or aerosol spray		My skin rarely burns in the sun and tans easily.	Dont know	9	Prefer not to answer	Two grapes or more
Male		45-54	Black/African American		200-299 pounds	221-230	6	3	SPF 15 or below	SPF 16-29	Lotion, cream, liquid, milk, serum, gel	Pump or aerosol spray	My skin rarely burns in the sun and tans easily.	No	5	Adult 18+ years old	Blueberry	Blueberry
Male		45-54	White/Caucasian		101-199 pounds	161-170	6	1	SPF 30-49	SPF 30-49	Lotion, cream, liquid, milk, serum, gel	Pump or aerosol spray	My skin rarely burns in the sun and tans easily.	No	7	Any Children 6-11 years old,Any Children 12-17 years old	Two grapes or more	Raspberry
Female		25-34	Black/African American		101-199 pounds	101-110	5	2	SPF 15 or below	SPF 15 or below	Lotion, cream, liquid, milk, serum, gel	Pump or aerosol spray	My skin very rarely burns in the sun and tans very easily.	No	10	Any Children 6-11 years old,Any Children 12-17 years old	Two grapes or more	Almond
Male		25-34	Black/African American		101-199 pounds	121-130	6	2	SPF 16-29	SPF 30-49	Pump or aerosol spray	Powder, stick, roll-on, towelette	My skin may tan but with difficulty in the sun and my skin may peel.	Yes	6	Any Children 2-5 years old	Blueberry	Blueberry
Female		18-24	Hispanic		101-199 pounds	111-120	5	1	Have not used in past 12 months	SPF 30-49		Pump or aerosol spray	My skin rarely burns in the sun and tans easily.	No	6	Prefer not to answer		Raspberry
Male		45-54	Asian or Pacific Islander		101-199 pounds	141-150	5	6	SPF 30-49	SPF 30-49	Lotion, cream, liquid, milk, serum, gel	Pump or aerosol spray	My skin rarely burns in the sun and tans easily.	No	6	Any Children 12-17 years old	Almond	Two grapes or more
Female		25-34	Black/African American		101-199 pounds	101-110	5	5	SPF 16-29	SPF 50+	Lotion, cream, liquid, milk, serum, gel	Lotion, cream, liquid, milk, serum, gel	My skin may tan but with difficulty in the sun and my skin may peel.	No	6	Any Children 2-5 years old	Two grapes or more	Two grapes or more
Female		45-54	Black/African American		101-199 pounds	161-170	5	1	SPF 16-29	SPF 30-49	Lotion, cream, liquid, milk, serum, gel	Lotion, cream, liquid, milk, serum, gel	My skin never burns in the sun.	No	9	Adult 18+ years old	Blueberry	Raspberry
Female		65-70	Asian or Pacific Islander		200-299 pounds	211-220	5	2	SPF 30-49	SPF 30-49	Lotion, cream, liquid, milk, serum, gel	Lotion, cream, liquid, milk, serum, gel	My skin rarely burns in the sun and tans easily.	No	5	Adult 18+ years old	Raspberry	Two grapes or more
Female		35-44	Asian or Pacific Islander		101-199 pounds	121-130	5	3	SPF 30-49	SPF 30-49	Pump or aerosol spray	Pump or aerosol spray	My skin rarely burns in the sun and tans easily.	No	6	Any Children 6-11 years old,Any Children 12-17 years old	Almond	Almond
Male		35-44	Black/African American		101-199 pounds	181-190	6	7	SPF 15 or below	Have not used in past 12 months	Pump or aerosol spray		My skin never burns in the sun.	Dont know	6	Adult 18+ years old	Almond
Female		25-34	Hispanic		101-199 pounds	101-110	5	0	SPF 50+	SPF 50+	Lotion, cream, liquid, milk, serum, gel	Powder, stick, roll-on, towelette	My skin burns moderately in the sun and tans gradually.	Dont know	4	Any Children 2-5 years old,Any Children 6-11 years old,Adult 18+ years old	Two grapes or more	Two grapes or more
Female		35-44	Indigenous		101-199 pounds	161-170	5	9	SPF 15 or below	SPF 15 or below	Lotion, cream, liquid, milk, serum, gel	Lotion, cream, liquid, milk, serum, gel	My skin rarely burns in the sun and tans easily.	No	5	Any Children 2-5 years old,Any Children 12-17 years old,Adult 18+ years old	Small candy	Almond
Female		25-34	Hispanic		101-199 pounds	121-130	5	7	SPF 30-49	SPF 30-49	Lotion, cream, liquid, milk, serum, gel	Lotion, cream, liquid, milk, serum, gel	My skin burns moderately in the sun and tans gradually.	No	6	Any Children 2-5 years old,Any Children 6-11 years old,Adult 18+ years old	Small candy	Blueberry
Female		18-24	Bi-racial/Multiple ethnicities		100 pounds or less	100-90	4	10	SPF 15 or below	SPF 15 or below	Other	Powder, stick, roll-on, towelette	My skin rarely burns in the sun and tans easily.	N/A	6	Any Children 6-11 years old	Small candy	Almond
Female		45-54	Asian or Pacific Islander		101-199 pounds	121-130	5	1	SPF 50+	SPF 50+	Lotion, cream, liquid, milk, serum, gel	Lotion, cream, liquid, milk, serum, gel	My skin rarely burns in the sun and tans easily.	No	6	Any Children 12-17 years old,Adult 18+ years old	Almond	Almond
Male		25-34	Black/African American		200-299 pounds	200-210	5	10	Have not used in past 12 months	SPF 15 or below		Lotion, cream, liquid, milk, serum, gel	My skin never burns in the sun.	No	11	Adult 18+ years old		Blueberry
Female		25-34	Black/African American		101-199 pounds	141-150	5	3	SPF 30-49	SPF 30-49	Lotion, cream, liquid, milk, serum, gel	Pump or aerosol spray	My skin never burns in the sun.	No	8	Any Children 2-5 years old,Any Children 6-11 years old,Any Children 12-17 years old,Adult 18+ years old	Raspberry	Two grapes or more
Female		35-44	Black/African American		200-299 pounds	200-210	5	7	SPF 15 or below	SPF 15 or below	Lotion, cream, liquid, milk, serum, gel	Lotion, cream, liquid, milk, serum, gel	My skin never burns in the sun.	No	8	Adult 18+ years old	Almond	Two grapes or more
Female		35-44	Hispanic		101-199 pounds	101-110	5	4	SPF 50+	SPF 50+	Pump or aerosol spray	Powder, stick, roll-on, towelette	My skin rarely burns in the sun and tans easily.	No	8	Adult 18+ years old	Almond	Blueberry
Male		18-24	Black/African American		101-199 pounds	171-180	5	10	Have not used in past 12 months	SPF 16-29		Lotion, cream, liquid, milk, serum, gel	My skin may tan but with difficulty in the sun and my skin may peel.	No	10	Adult 18+ years old		Blueberry
Female		45-54	Indigenous		101-199 pounds	161-170	5	5	SPF 15 or below	SPF 15 or below	Lotion, cream, liquid, milk, serum, gel	Lotion, cream, liquid, milk, serum, gel	My skin never burns in the sun.	No	6	Adult 18+ years old	Blueberry	Almond
Female		25-34	Black/African American		300-399 pounds	361-370	5	8	SPF 30-49	SPF 16-29	Pump or aerosol spray	Pump or aerosol spray	My skin burns moderately in the sun and tans gradually.	Dont know	5	Any Children 6-11 years old	Almond	Almond
Male		18-24	Black/African American		101-199 pounds	111-120	6	3	SPF 15 or below	SPF 16-29	Lotion, cream, liquid, milk, serum, gel	Lotion, cream, liquid, milk, serum, gel	My skin always burns in the sun, never tans and skin may peel.	No	9	Adult 18+ years old	Raspberry	Two grapes or more
Female		35-44	Black/African American		200-299 pounds	271-280	6	0	SPF 30-49	SPF 30-49	Lotion, cream, liquid, milk, serum, gel	Pump or aerosol spray	My skin very rarely burns in the sun and tans very easily.	Yes	6	Any Children 6-11 years old,Any Children 12-17 years old,Adult 18+ years old	Raspberry	Two grapes or more
Gender variant/non-conforming		18-24	Indigenous		101-199 pounds	121-130	5	3	SPF 30-49	SPF 50+	Lotion, cream, liquid, milk, serum, gel	Lotion, cream, liquid, milk, serum, gel	My skin very rarely burns in the sun and tans very easily.	No	5	Any Children 12-17 years old	Almond	Raspberry
Female		45-54	Black/African American		300-399 pounds	311-320	5	7	SPF 15 or below	SPF 15 or below	Lotion, cream, liquid, milk, serum, gel	Lotion, cream, liquid, milk, serum, gel	My skin burns moderately in the sun and tans gradually.	No	8	Any Children 12-17 years old	Almond	Almond
Female		18-24	Hispanic		101-199 pounds	111-120	5	2	SPF 50+	SPF 50+	Powder, stick, roll-on, towelette	Powder, stick, roll-on, towelette	My skin burns moderately in the sun and tans gradually.	Yes	6	Prefer not to answer	Raspberry	Two grapes or more
Male		55-64	Black/African American		101-199 pounds	181-190	5	10	SPF 50+	SPF 30-49	Lotion, cream, liquid, milk, serum, gel	Pump or aerosol spray	My skin rarely burns in the sun and tans easily.	No	5	Adult 18+ years old	Raspberry	Two grapes or more
Female		25-34	Black/African American		100 pounds or less	100-90	5	4	SPF 50+	SPF 50+	Lotion, cream, liquid, milk, serum, gel	Lotion, cream, liquid, milk, serum, gel	My skin never burns in the sun.	No	9	Any Children 6-11 years old,Adult 18+ years old	Almond	Raspberry
Female		35-44	Black/African American		200-299 pounds	200-210	4	1	Have not used in past 12 months	SPF 30-49		Other	My skin never burns in the sun.	Dont know	3	Any Children 6-11 years old		Raspberry
Male		45-54	Black/African American		101-199 pounds	161-170	5	9	SPF 16-29	SPF 16-29	Lotion, cream, liquid, milk, serum, gel	Lotion, cream, liquid, milk, serum, gel	My skin always burns in the sun, never tans and skin may peel.	No	7	Any Children 2-5 years old,Any Children 12-17 years old	Blueberry	Almond
Male		35-44	Hispanic		100 pounds or less	100-90	5	4	SPF 16-29	SPF 16-29	Lotion, cream, liquid, milk, serum, gel	Lotion, cream, liquid, milk, serum, gel	My skin rarely burns in the sun and tans easily.	No	7	Adult 18+ years old	Small candy	Blueberry
Female		25-34	Black/African American		101-199 pounds	181-190	5	2	SPF 15 or below	SPF 15 or below	Pump or aerosol spray	Pump or aerosol spray	My skin never burns in the sun.	No	9	Any Children 2-5 years old,Any Children 6-11 years old,Any Children 12-17 years old	Blueberry	Two grapes or more
Female		55-64	Asian or Pacific Islander		101-199 pounds	101-110	5	6	SPF 15 or below	Have not used in past 12 months	Lotion, cream, liquid, milk, serum, gel		My skin always burns in the sun, never tans and skin may peel.	No	1	Adult 18+ years old	I don't typically apply sunscreen products to my face
Female		25-34	Hispanic		101-199 pounds	101-110	5	0	SPF 15 or below	SPF 15 or below	Lotion, cream, liquid, milk, serum, gel	Lotion, cream, liquid, milk, serum, gel	My skin may tan but with difficulty in the sun and my skin may peel.	No	4	Adult 18+ years old	Almond	Raspberry
Male		18-24	Black/African American		101-199 pounds	141-150	6	3	SPF 30-49	SPF 50+	Lotion, cream, liquid, milk, serum, gel	Powder, stick, roll-on, towelette	My skin burns moderately in the sun and tans gradually.	Yes	8	Any Children under 2 years old	Raspberry	Blueberry
Female		35-44	Black/African American		101-199 pounds	151-160	5	4	SPF 50+	SPF 50+	Lotion, cream, liquid, milk, serum, gel	Lotion, cream, liquid, milk, serum, gel	My skin never burns in the sun.	No	10	Prefer not to answer	Raspberry	Two grapes or more
Female		35-44	Black/African American		101-199 pounds	151-160	5	6	SPF 30-49	SPF 30-49	Lotion, cream, liquid, milk, serum, gel	Lotion, cream, liquid, milk, serum, gel	My skin may tan but with difficulty in the sun and my skin may peel.	No	10	Any Children 6-11 years old,Any Children 12-17 years old,Adult 18+ years old	Small candy	Blueberry
Female		45-54	Black/African American		101-199 pounds	111-120	5	1	SPF 16-29	SPF 30-49	Pump or aerosol spray	Pump or aerosol spray	My skin rarely burns in the sun and tans easily.	No	5	Adult 18+ years old	Blueberry	Almond
Female		35-44	Black/African American		200-299 pounds	241-250	5	4	SPF 50+	Have not used in past 12 months	Pump or aerosol spray		My skin always burns in the sun, never tans and skin may peel.	Yes	8	Any Children 2-5 years old,Any Children 6-11 years old	Raspberry
Male		45-54	Black/African American		101-199 pounds	121-130	5	11	SPF 50+	SPF 50+	Other	Other	My skin always burns in the sun, never tans and skin may peel.	Yes	12	Prefer not to answer	Blueberry	Small candy
Female		45-54	Black/African American		101-199 pounds	131-140	5	0	SPF 50+	SPF 50+	Other	Other	My skin very rarely burns in the sun and tans very easily.	No	10	Adult 18+ years old	Small candy	Raspberry
Female		35-44	Bi-racial/Multiple ethnicities		101-199 pounds	121-130	5	4	SPF 50+	SPF 50+	Pump or aerosol spray	Pump or aerosol spray	My skin rarely burns in the sun and tans easily.	Yes	6	Any Children 12-17 years old,Adult 18+ years old	Raspberry	Raspberry
Female		25-34	Black/African American		101-199 pounds	131-140	5	4	SPF 50+	SPF 50+	Lotion, cream, liquid, milk, serum, gel	Pump or aerosol spray	My skin rarely burns in the sun and tans easily.	No	5	Any Children 6-11 years old,Adult 18+ years old	Raspberry	Two grapes or more
Female		25-34	Black/African American		101-199 pounds	111-120	5	2	SPF 30-49	SPF 30-49	Lotion, cream, liquid, milk, serum, gel	Lotion, cream, liquid, milk, serum, gel	My skin burns moderately in the sun and tans gradually.	N/A	1	Any Children 2-5 years old,Any Children 6-11 years old	Small candy	Raspberry
Female		35-44	White/Caucasian		101-199 pounds	121-130	5	3	SPF 16-29	SPF 16-29	Lotion, cream, liquid, milk, serum, gel	Lotion, cream, liquid, milk, serum, gel	My skin burns moderately in the sun and tans gradually.	No	4	Adult 18+ years old	Almond	Two grapes or more
Female		25-34	Hispanic		101-199 pounds	121-130	5	2	SPF 30-49	SPF 30-49	Lotion, cream, liquid, milk, serum, gel	Lotion, cream, liquid, milk, serum, gel	My skin always burns in the sun, never tans and skin may peel.	No	5	Any Children 6-11 years old	Two grapes or more	Two grapes or more
Male		25-34	Other		101-199 pounds	131-140	5	10	SPF 30-49	SPF 30-49	Lotion, cream, liquid, milk, serum, gel	Pump or aerosol spray	My skin very rarely burns in the sun and tans very easily.	No	7	Any Children 6-11 years old,Adult 18+ years old	Blueberry	Almond
Female		25-34	Hispanic		101-199 pounds	101-110	5	10	SPF 50+	SPF 50+	Lotion, cream, liquid, milk, serum, gel	Lotion, cream, liquid, milk, serum, gel	My skin rarely burns in the sun and tans easily.	No	8	Any Children 6-11 years old	Blueberry	Almond
Female		18-24	Hispanic		101-199 pounds	111-120	5	4	SPF 16-29	SPF 50+	Lotion, cream, liquid, milk, serum, gel	Pump or aerosol spray	My skin never burns in the sun.	No	1	Adult 18+ years old	Blueberry	Almond
Male		45-54	Black/African American		101-199 pounds	121-130	5	6	SPF 16-29	SPF 16-29	Pump or aerosol spray	Pump or aerosol spray	My skin rarely burns in the sun and tans easily.	No	1	Adult 18+ years old	Small candy	Blueberry
Female		45-54	Indigenous		101-199 pounds	131-140	5	4	SPF 30-49	SPF 30-49	Lotion, cream, liquid, milk, serum, gel	Pump or aerosol spray	My skin rarely burns in the sun and tans easily.	Yes	6	Any Children 12-17 years old,Adult 18+ years old	Small candy	Raspberry
Female		35-44	Asian or Pacific Islander		101-199 pounds	101-110	5	2	SPF 50+	Have not used in past 12 months	Lotion, cream, liquid, milk, serum, gel		My skin may tan but with difficulty in the sun and my skin may peel.	N/A	3	Any Children 2-5 years old,Any Children 6-11 years old	Blueberry
Female		25-34	Asian or Pacific Islander		101-199 pounds	121-130	5	6	SPF 50+	SPF 50+	Lotion, cream, liquid, milk, serum, gel	Lotion, cream, liquid, milk, serum, gel	My skin burns moderately in the sun and tans gradually.	No	5	Adult 18+ years old	Raspberry	Two grapes or more
Female		35-44	Black/African American		101-199 pounds	191-199	5	4	SPF 15 or below	SPF 50+	Lotion, cream, liquid, milk, serum, gel	Lotion, cream, liquid, milk, serum, gel	My skin always burns in the sun, never tans and skin may peel.	No	11	Any Children 2-5 years old,Any Children 6-11 years old,Adult 18+ years old	Two grapes or more	Two grapes or more
Male		25-34	Black/African American		101-199 pounds	171-180	6	2	SPF 15 or below	SPF 16-29	Lotion, cream, liquid, milk, serum, gel	Lotion, cream, liquid, milk, serum, gel	My skin rarely burns in the sun and tans easily.	No	5	Adult 18+ years old	Blueberry	Blueberry
Female		18-24	Hispanic		101-199 pounds	101-110	5	1	SPF 50+	SPF 50+	Lotion, cream, liquid, milk, serum, gel	Lotion, cream, liquid, milk, serum, gel	My skin rarely burns in the sun and tans easily.	Dont know	5	Any Children 2-5 years old	Raspberry	Almond
Female		18-24	Black/African American		100 pounds or less	100-90	4	10	SPF 16-29	SPF 16-29	Pump or aerosol spray	Pump or aerosol spray	My skin burns moderately in the sun and tans gradually.	No	4	Any Children 6-11 years old	Small candy	Blueberry
Female		18-24	Black/African American		101-199 pounds	131-140	5	6	SPF 30-49	SPF 30-49	Pump or aerosol spray	Lotion, cream, liquid, milk, serum, gel	My skin very rarely burns in the sun and tans very easily.	No	7	Any Children 12-17 years old	Almond	Blueberry
Prefer toself describe	Multiracial	35-44	Bi-racial/Multiple ethnicities		200-299 pounds	200-210	5	2	SPF 16-29	SPF 16-29	Lotion, cream, liquid, milk, serum, gel	Lotion, cream, liquid, milk, serum, gel	My skin rarely burns in the sun and tans easily.	No	9	Adult 18+ years old	Small candy	Almond
Female		35-44	White/Caucasian		101-199 pounds	101-110	6	5	SPF 16-29	SPF 16-29	Pump or aerosol spray	Lotion, cream, liquid, milk, serum, gel	My skin always burns in the sun, never tans and skin may peel.	No	5	Any Children 2-5 years old,Any Children 6-11 years old,Any Children 12-17 years old,Adult 18+ years old	Blueberry	Almond
Male		18-24	Black/African American		101-199 pounds	141-150	6	0	SPF 30-49	SPF 50+	Lotion, cream, liquid, milk, serum, gel	Lotion, cream, liquid, milk, serum, gel	My skin may tan but with difficulty in the sun and my skin may peel.	No	7	Any Children 2-5 years old	Two grapes or more	Two grapes or more
Male		45-54	Black/African American		200-299 pounds	251-260	6	1	Have not used in past 12 months	SPF 30-49		Lotion, cream, liquid, milk, serum, gel	My skin burns moderately in the sun and tans gradually.	No	8	Any Children 12-17 years old,Adult 18+ years old		Raspberry
Male		55-64	Asian or Pacific Islander		101-199 pounds	141-150	5	5	SPF 30-49	SPF 30-49	Pump or aerosol spray	Pump or aerosol spray	My skin burns moderately in the sun and tans gradually.	No	6	Any Children 12-17 years old,Adult 18+ years old	Blueberry	Almond
Male		18-24	Black/African American		200-299 pounds	211-220	6	4	SPF 16-29	SPF 30-49	Lotion, cream, liquid, milk, serum, gel	Pump or aerosol spray	My skin burns moderately in the sun and tans gradually.	Yes	7	Any Children 2-5 years old	Small candy	I don't typically apply sunscreen products to my arms
Female		25-34	Hispanic		101-199 pounds	111-120	5	1	SPF 15 or below	SPF 15 or below	Lotion, cream, liquid, milk, serum, gel	Lotion, cream, liquid, milk, serum, gel	My skin burns moderately in the sun and tans gradually.	Yes	4	Any Children under 2 years old	Almond	Raspberry
Male		25-34	Black/African American		101-199 pounds	161-170	5	7	Have not used in past 12 months	SPF 30-49		Lotion, cream, liquid, milk, serum, gel	My skin rarely burns in the sun and tans easily.	No	5	Adult 18+ years old		Blueberry
Female		25-34	Black/African American		101-199 pounds	171-180	5	4	SPF 15 or below	SPF 15 or below	Lotion, cream, liquid, milk, serum, gel	Lotion, cream, liquid, milk, serum, gel	My skin never burns in the sun.	No	9	Any Children 2-5 years old	Blueberry	Raspberry
Male		18-24	Asian or Pacific Islander		101-199 pounds	121-130	5	7	SPF 16-29	SPF 16-29	Lotion, cream, liquid, milk, serum, gel	Lotion, cream, liquid, milk, serum, gel	My skin rarely burns in the sun and tans easily.	No	6	Any Children under 2 years old	Almond	Almond
Male		35-44	Asian or Pacific Islander		101-199 pounds	191-199	5	10	SPF 50+	SPF 50+	Lotion, cream, liquid, milk, serum, gel	Pump or aerosol spray	My skin very rarely burns in the sun and tans very easily.	No	8	Any Children 2-5 years old	Raspberry	Raspberry
Female		25-34	Asian or Pacific Islander		101-199 pounds	141-150	5	4	SPF 50+	SPF 50+	Lotion, cream, liquid, milk, serum, gel	Lotion, cream, liquid, milk, serum, gel	My skin burns moderately in the sun and tans gradually.	No	3	Adult 18+ years old	Blueberry	Almond
Female		35-44	Hispanic		101-199 pounds	151-160	5	4	SPF 15 or below	SPF 30-49	Lotion, cream, liquid, milk, serum, gel	Lotion, cream, liquid, milk, serum, gel	My skin may tan but with difficulty in the sun and my skin may peel.	No	4	Any Children 12-17 years old,Adult 18+ years old	Blueberry	Raspberry
Female		25-34	Black/African American		100 pounds or less	89-80	5	6	SPF 50+	SPF 30-49	Lotion, cream, liquid, milk, serum, gel	Lotion, cream, liquid, milk, serum, gel	My skin may tan but with difficulty in the sun and my skin may peel.	Yes	10	Any Children 12-17 years old	Almond	Small candy
Female		25-34	Hispanic		101-199 pounds	101-110	4	10	SPF 15 or below	SPF 15 or below	Lotion, cream, liquid, milk, serum, gel	Lotion, cream, liquid, milk, serum, gel	My skin rarely burns in the sun and tans easily.	No	7	Any Children under 2 years old	Small candy	Blueberry
Female		65-70	Black/African American		200-299 pounds	241-250	5	8	SPF 30-49	SPF 16-29	Lotion, cream, liquid, milk, serum, gel	Lotion, cream, liquid, milk, serum, gel	My skin very rarely burns in the sun and tans very easily.	No	6	Any Children under 2 years old,Any Children 2-5 years old,Adult 18+ years old	Two grapes or more	Two grapes or more
Female		35-44	Black/African American		101-199 pounds	141-150	5	4	Have not used in past 12 months	SPF 50+		Lotion, cream, liquid, milk, serum, gel	My skin rarely burns in the sun and tans easily.	No	7	Any Children 12-17 years old,Adult 18+ years old		Blueberry
Male		18-24	Black/African American		101-199 pounds	131-140	5	3	SPF 16-29	SPF 30-49	Lotion, cream, liquid, milk, serum, gel	Lotion, cream, liquid, milk, serum, gel	My skin burns moderately in the sun and tans gradually.	No	6	Any Children 6-11 years old	Blueberry	Small candy
Male		35-44	Other		101-199 pounds	101-110	5	5	SPF 50+	SPF 50+	Lotion, cream, liquid, milk, serum, gel	Lotion, cream, liquid, milk, serum, gel	My skin very rarely burns in the sun and tans very easily.	No	5	Prefer not to answer	Small candy	Small candy
Male		45-54	Black/African American		101-199 pounds	151-160	5	6	Have not used in past 12 months	SPF 50+		Lotion, cream, liquid, milk, serum, gel	My skin never burns in the sun.	No	8	Adult 18+ years old		Two grapes or more
Male		25-34	Black/African American		101-199 pounds	181-190	6	1	SPF 16-29	SPF 16-29	Lotion, cream, liquid, milk, serum, gel	Lotion, cream, liquid, milk, serum, gel	My skin rarely burns in the sun and tans easily.	No	7	Adult 18+ years old	Raspberry	Raspberry
Male		25-34	Black/African American		101-199 pounds	121-130	5	9	SPF 16-29	SPF 16-29	Lotion, cream, liquid, milk, serum, gel	Powder, stick, roll-on, towelette	My skin may tan but with difficulty in the sun and my skin may peel.	No	8	Any Children 6-11 years old	Blueberry	Small candy
Female		35-44	Asian or Pacific Islander		101-199 pounds	161-170	5	3	SPF 50+	SPF 50+	Lotion, cream, liquid, milk, serum, gel	Lotion, cream, liquid, milk, serum, gel	My skin burns moderately in the sun and tans gradually.	No	8	Any Children under 2 years old,Any Children 2-5 years old	Blueberry	Almond
Male		45-54	Black/African American		101-199 pounds	101-110	6	1	SPF 50+	SPF 50+	Lotion, cream, liquid, milk, serum, gel	Lotion, cream, liquid, milk, serum, gel	My skin rarely burns in the sun and tans easily.	No	12	Adult 18+ years old	Small candy	Raspberry
Female		25-34	Hispanic		100 pounds or less	89-80	5	2	SPF 15 or below	SPF 15 or below	Lotion, cream, liquid, milk, serum, gel	Pump or aerosol spray	My skin always burns in the sun, never tans and skin may peel.	Yes	6	Prefer not to answer	Two grapes or more	Small candy
Male		45-54	Black/African American		200-299 pounds	261-270	6	1	SPF 30-49	SPF 30-49	Lotion, cream, liquid, milk, serum, gel	Lotion, cream, liquid, milk, serum, gel	My skin rarely burns in the sun and tans easily.	No	7	Adult 18+ years old	Raspberry	Two grapes or more
Female		55-64	Black/African American		200-299 pounds	200-210	5	3	Have not used in past 12 months	SPF 16-29		Lotion, cream, liquid, milk, serum, gel	My skin never burns in the sun.	No	5	Adult 18+ years old		Two grapes or more
Male		18-24	Black/African American		101-199 pounds	111-120	5	8	SPF 16-29	SPF 15 or below	Powder, stick, roll-on, towelette	Lotion, cream, liquid, milk, serum, gel	My skin rarely burns in the sun and tans easily.	Yes	9	Any Children under 2 years old	Blueberry	Raspberry
Female		55-64	Black/African American		101-199 pounds	161-170	5	4	SPF 30-49	SPF 15 or below	Lotion, cream, liquid, milk, serum, gel	Pump or aerosol spray	My skin never burns in the sun.	No	6	Adult 18+ years old	Blueberry	Raspberry
Female		45-54	Hispanic		101-199 pounds	191-199	5	0	SPF 30-49	SPF 30-49	Lotion, cream, liquid, milk, serum, gel	Lotion, cream, liquid, milk, serum, gel	My skin may tan but with difficulty in the sun and my skin may peel.	No	1	Adult 18+ years old	Raspberry	Almond
Female		35-44	Hispanic		101-199 pounds	131-140	5	11	SPF 30-49	SPF 30-49	Lotion, cream, liquid, milk, serum, gel	Lotion, cream, liquid, milk, serum, gel	My skin burns moderately in the sun and tans gradually.	No	10	Any Children under 2 years old	Raspberry	Two grapes or more
Male		55-64	Hispanic		101-199 pounds	171-180	5	10	SPF 50+	SPF 50+	Lotion, cream, liquid, milk, serum, gel	Lotion, cream, liquid, milk, serum, gel	My skin always burns in the sun, never tans and skin may peel.	No	3	Adult 18+ years old	Small candy	Almond
Female		25-34	Black/African American		101-199 pounds	131-140	5	4	SPF 30-49	SPF 50+	Lotion, cream, liquid, milk, serum, gel	Lotion, cream, liquid, milk, serum, gel	My skin burns moderately in the sun and tans gradually.	No	10	Any Children 6-11 years old	Almond	Two grapes or more
Male		25-34	Asian or Pacific Islander		101-199 pounds	181-190	5	9	SPF 15 or below	SPF 15 or below	Lotion, cream, liquid, milk, serum, gel	Lotion, cream, liquid, milk, serum, gel	My skin burns moderately in the sun and tans gradually.	No	6	Any Children 6-11 years old	Blueberry	Blueberry
Female		35-44	Prefer not to answer		101-199 pounds	131-140	5	2	SPF 50+	Have not used in past 12 months	Other		My skin rarely burns in the sun and tans easily.	No	8	Any Children 6-11 years old,Any Children 12-17 years old,Adult 18+ years old	Raspberry
Female		25-34	Hispanic		101-199 pounds	101-110	4	10	SPF 15 or below	SPF 15 or below	Lotion, cream, liquid, milk, serum, gel	Lotion, cream, liquid, milk, serum, gel	My skin always burns in the sun, never tans and skin may peel.	Dont know	6	Adult 18+ years old	Raspberry	Raspberry
Female		25-34	Indigenous		101-199 pounds	151-160	5	2	SPF 15 or below	SPF 15 or below	Lotion, cream, liquid, milk, serum, gel	Lotion, cream, liquid, milk, serum, gel	My skin very rarely burns in the sun and tans very easily.	Dont know	7	Any Children 6-11 years old,Adult 18+ years old	Small candy	Almond
Transman (FtM)		18-24	Bi-racial/Multiple ethnicities		200-299 pounds	261-270	5	6	Have not used in past 12 months	SPF 50+		Lotion, cream, liquid, milk, serum, gel	My skin rarely burns in the sun and tans easily.	Dont know	4	Any Children under 2 years old,Adult 18+ years old		Blueberry
Female		25-34	Asian or Pacific Islander		101-199 pounds	111-120	5	4	SPF 50+	SPF 50+	Lotion, cream, liquid, milk, serum, gel	Lotion, cream, liquid, milk, serum, gel	My skin always burns in the sun, never tans and skin may peel.	No	6	Any Children under 2 years old,Any Children 2-5 years old	Blueberry	Two grapes or more
Female		35-44	Black/African American		101-199 pounds	161-170	5	2	SPF 15 or below	SPF 15 or below	Lotion, cream, liquid, milk, serum, gel	Lotion, cream, liquid, milk, serum, gel	My skin never burns in the sun.	Dont know	10	Any Children under 2 years old,Any Children 6-11 years old,Adult 18+ years old	Small candy	Two grapes or more
Female		25-34	Hispanic		200-299 pounds	200-210	5	6	SPF 30-49	SPF 30-49	Lotion, cream, liquid, milk, serum, gel	Lotion, cream, liquid, milk, serum, gel	My skin never burns in the sun.	No	7	Adult 18+ years old	Two grapes or more	Two grapes or more
Male		55-64	Black/African American		101-199 pounds	171-180	5	9	SPF 15 or below	SPF 15 or below	Lotion, cream, liquid, milk, serum, gel	Lotion, cream, liquid, milk, serum, gel	My skin always burns in the sun, never tans and skin may peel.	No	11	Any Children under 2 years old	Almond	Almond
Female		25-34	Indigenous		101-199 pounds	131-140	5	1	SPF 30-49	SPF 30-49	Lotion, cream, liquid, milk, serum, gel	Pump or aerosol spray	My skin very rarely burns in the sun and tans very easily.	No	6	Any Children 6-11 years old,Any Children 12-17 years old	Almond	Two grapes or more
Male		45-54	Black/African American		100 pounds or less	100-90	6	0	SPF 15 or below	SPF 15 or below	Lotion, cream, liquid, milk, serum, gel	Lotion, cream, liquid, milk, serum, gel	My skin always burns in the sun, never tans and skin may peel.	No	9	Adult 18+ years old	Small candy	Raspberry
Female		35-44	Asian or Pacific Islander		100 pounds or less	100-90	4	11	SPF 15 or below	SPF 16-29	Lotion, cream, liquid, milk, serum, gel	Lotion, cream, liquid, milk, serum, gel	My skin burns moderately in the sun and tans gradually.	No	4	Adult 18+ years old	Blueberry	Almond
Female		18-24	Black/African American		100 pounds or less	100-90	4	2	SPF 16-29	SPF 30-49	Pump or aerosol spray	Lotion, cream, liquid, milk, serum, gel	My skin may tan but with difficulty in the sun and my skin may peel.	N/A	10	Prefer not to answer	I don't typically apply sunscreen products to my face	I don't typically apply sunscreen products to my arms
Male		25-34	Hispanic		200-299 pounds	241-250	5	9	SPF 30-49	SPF 30-49	Lotion, cream, liquid, milk, serum, gel	Lotion, cream, liquid, milk, serum, gel	My skin rarely burns in the sun and tans easily.	No	6	Any Children under 2 years old	Blueberry	Blueberry
Female		25-34	Hispanic		101-199 pounds	111-120	5	4	SPF 30-49	SPF 30-49	Lotion, cream, liquid, milk, serum, gel	Lotion, cream, liquid, milk, serum, gel	My skin rarely burns in the sun and tans easily.	No	6	Adult 18+ years old	Blueberry	Two grapes or more
Female		18-24	Black/African American		100 pounds or less	100-90	5	5	SPF 30-49	SPF 30-49	Lotion, cream, liquid, milk, serum, gel	Pump or aerosol spray	My skin never burns in the sun.	No	8	Any Children 12-17 years old,Adult 18+ years old	Blueberry	Almond
Female		25-34	Black/African American		101-199 pounds	171-180	5	1	SPF 16-29	SPF 16-29	Lotion, cream, liquid, milk, serum, gel	Lotion, cream, liquid, milk, serum, gel	My skin rarely burns in the sun and tans easily.	Dont know	5	Any Children 6-11 years old,Adult 18+ years old	Two grapes or more	Two grapes or more
Female		35-44	Asian or Pacific Islander		101-199 pounds	101-110	5	6	SPF 15 or below	SPF 15 or below	Lotion, cream, liquid, milk, serum, gel	Lotion, cream, liquid, milk, serum, gel	My skin rarely burns in the sun and tans easily.	No	4	Any Children 2-5 years old	Small candy	Small candy
Female		25-34	Bi-racial/Multiple ethnicities		200-299 pounds	261-270	5	9	SPF 15 or below	SPF 30-49	Lotion, cream, liquid, milk, serum, gel	Pump or aerosol spray	My skin very rarely burns in the sun and tans very easily.	No	8	Prefer not to answer	Small candy	Almond
Female		45-54	Asian or Pacific Islander		101-199 pounds	131-140	5	1	SPF 16-29	SPF 30-49	Lotion, cream, liquid, milk, serum, gel	Lotion, cream, liquid, milk, serum, gel	My skin burns moderately in the sun and tans gradually.	Dont know	5	Adult 18+ years old	Two grapes or more	Two grapes or more
Female		45-54	Hispanic		100 pounds or less	100-90	5	2	Have not used in past 12 months	SPF 15 or below		Lotion, cream, liquid, milk, serum, gel	My skin may tan but with difficulty in the sun and my skin may peel.	Dont know	2	Prefer not to answer		Small candy
Female		35-44	White/Caucasian		101-199 pounds	151-160	5	6	SPF 30-49	SPF 50+	Pump or aerosol spray	Pump or aerosol spray	My skin always burns in the sun, never tans and skin may peel.	No	6	Any Children 6-11 years old,Any Children 12-17 years old,Adult 18+ years old	Raspberry	Raspberry
Female		18-24	Asian or Pacific Islander		101-199 pounds	141-150	5	7	SPF 50+	Have not used in past 12 months	Lotion, cream, liquid, milk, serum, gel		My skin burns moderately in the sun and tans gradually.	No	4	Adult 18+ years old	Blueberry
Female		25-34	Hispanic		101-199 pounds	121-130	5	2	SPF 15 or below	SPF 16-29	Lotion, cream, liquid, milk, serum, gel	Lotion, cream, liquid, milk, serum, gel	My skin never burns in the sun.	No	6	Any Children 6-11 years old	Almond	Two grapes or more
Female		35-44	Black/African American		101-199 pounds	131-140	5	1	SPF 16-29	SPF 30-49	Pump or aerosol spray	Pump or aerosol spray	My skin burns moderately in the sun and tans gradually.	No	5	Adult 18+ years old	Blueberry	Almond
Female		25-34	Asian or Pacific Islander		101-199 pounds	121-130	5	2	SPF 50+	SPF 50+	Lotion, cream, liquid, milk, serum, gel	Lotion, cream, liquid, milk, serum, gel	My skin burns moderately in the sun and tans gradually.	No	5	Adult 18+ years old	Blueberry	Raspberry
Female		18-24	Black/African American		300-399 pounds	321-330	5	3	SPF 15 or below	SPF 15 or below	Lotion, cream, liquid, milk, serum, gel	Lotion, cream, liquid, milk, serum, gel	My skin burns moderately in the sun and tans gradually.	No	10	Any Children 6-11 years old,Any Children 12-17 years old,Adult 18+ years old	Small candy	Raspberry
Female		45-54	Hispanic		101-199 pounds	131-140	5	3	SPF 50+	SPF 50+	Lotion, cream, liquid, milk, serum, gel	Lotion, cream, liquid, milk, serum, gel	My skin burns moderately in the sun and tans gradually.	Yes	5	Adult 18+ years old	Raspberry	Raspberry
Male		45-54	Asian or Pacific Islander		200-299 pounds	200-210	6	1	SPF 50+	SPF 50+	Lotion, cream, liquid, milk, serum, gel	Pump or aerosol spray	My skin always burns in the sun, never tans and skin may peel.	No	6	Adult 18+ years old	Two grapes or more	Two grapes or more
Male		18-24	Black/African American		101-199 pounds	111-120	6	2	SPF 16-29	SPF 30-49	Lotion, cream, liquid, milk, serum, gel	Pump or aerosol spray	My skin may tan but with difficulty in the sun and my skin may peel.	No	8	Any Children 2-5 years old	Two grapes or more	I don't typically apply sunscreen products to my arms
Female		45-54	Asian or Pacific Islander		101-199 pounds	111-120	5	4	SPF 16-29	SPF 16-29	Lotion, cream, liquid, milk, serum, gel	Lotion, cream, liquid, milk, serum, gel	My skin burns moderately in the sun and tans gradually.	No	5	Any Children 12-17 years old	Two grapes or more	Two grapes or more
Male		35-44	Asian or Pacific Islander		101-199 pounds	151-160	5	9	SPF 15 or below	SPF 15 or below	Lotion, cream, liquid, milk, serum, gel	Lotion, cream, liquid, milk, serum, gel	My skin may tan but with difficulty in the sun and my skin may peel.	No	6	Any Children 6-11 years old,Adult 18+ years old	Raspberry	Raspberry
Female		55-64	Black/African American		200-299 pounds	221-230	5	5	SPF 50+	Have not used in past 12 months	Lotion, cream, liquid, milk, serum, gel		My skin rarely burns in the sun and tans easily.	No	7	Adult 18+ years old	Blueberry
Female		18-24	Asian or Pacific Islander		101-199 pounds	101-110	5	0	SPF 30-49	SPF 50+	Lotion, cream, liquid, milk, serum, gel	Pump or aerosol spray	My skin may tan but with difficulty in the sun and my skin may peel.	No	5	Adult 18+ years old	Almond	Raspberry
Female		55-64	Hispanic		200-299 pounds	241-250	5	7	SPF 30-49	SPF 30-49	Lotion, cream, liquid, milk, serum, gel	Lotion, cream, liquid, milk, serum, gel	My skin burns moderately in the sun and tans gradually.	No	6	Adult 18+ years old	Almond	Two grapes or more
Male		35-44	Hispanic		101-199 pounds	171-180	5	8	SPF 30-49	SPF 16-29	Pump or aerosol spray	Powder, stick, roll-on, towelette	My skin burns moderately in the sun and tans gradually.	No	5	Adult 18+ years old	Almond	Raspberry
Female		25-34	Asian or Pacific Islander		101-199 pounds	101-110	5	2	SPF 15 or below	SPF 30-49	Lotion, cream, liquid, milk, serum, gel	Lotion, cream, liquid, milk, serum, gel	My skin rarely burns in the sun and tans easily.	No	2	Adult 18+ years old	Blueberry	Almond
Female		35-44	Asian or Pacific Islander		100 pounds or less	100-90	4	11	SPF 30-49	SPF 30-49	Lotion, cream, liquid, milk, serum, gel	Pump or aerosol spray	My skin very rarely burns in the sun and tans very easily.	No	5	Any Children 6-11 years old	Blueberry	Raspberry
Male		25-34	Black/African American		200-299 pounds	211-220	5	10	SPF 16-29	SPF 30-49	Lotion, cream, liquid, milk, serum, gel	Lotion, cream, liquid, milk, serum, gel	My skin may tan but with difficulty in the sun and my skin may peel.	No	10	Any Children 12-17 years old	Two grapes or more	Blueberry
Male		25-34	Hispanic		101-199 pounds	111-120	6	1	SPF 30-49	SPF 50+	Lotion, cream, liquid, milk, serum, gel	Powder, stick, roll-on, towelette	My skin may tan but with difficulty in the sun and my skin may peel.	Yes	9	Any Children 6-11 years old	Almond	Raspberry
Female		25-34	Hispanic		101-199 pounds	101-110	6	4	SPF 16-29	SPF 16-29	Lotion, cream, liquid, milk, serum, gel	Lotion, cream, liquid, milk, serum, gel	My skin burns moderately in the sun and tans gradually.	No	6	Any Children 2-5 years old	Raspberry	Raspberry
Male		18-24	Asian or Pacific Islander		101-199 pounds	141-150	5	11	SPF 30-49	SPF 30-49	Powder, stick, roll-on, towelette	Powder, stick, roll-on, towelette	My skin may tan but with difficulty in the sun and my skin may peel.	Yes	7	Prefer not to answer	Blueberry	Almond
Female		25-34	Black/African American		101-199 pounds	171-180	5	7	SPF 50+	SPF 50+	Lotion, cream, liquid, milk, serum, gel	Lotion, cream, liquid, milk, serum, gel	My skin never burns in the sun.	No	8	Adult 18+ years old	Raspberry	Raspberry
Female		18-24	Asian or Pacific Islander		101-199 pounds	171-180	5	3	SPF 16-29	Have not used in past 12 months	Lotion, cream, liquid, milk, serum, gel		My skin rarely burns in the sun and tans easily.	Yes	5	Adult 18+ years old	Almond
Female		45-54	Bi-racial/Multiple ethnicities		101-199 pounds	101-110	5	5	SPF 50+	SPF 50+	Pump or aerosol spray	Pump or aerosol spray	My skin very rarely burns in the sun and tans very easily.	No	5	Adult 18+ years old	Small candy	Two grapes or more
Female		25-34	Bi-racial/Multiple ethnicities		101-199 pounds	181-190	5	5	SPF 15 or below	SPF 15 or below	Lotion, cream, liquid, milk, serum, gel	Lotion, cream, liquid, milk, serum, gel	My skin burns moderately in the sun and tans gradually.	No	7	Any Children 2-5 years old,Any Children 6-11 years old	Raspberry	Almond
Female		18-24	Black/African American		101-199 pounds	111-120	5	5	SPF 30-49	SPF 50+	Lotion, cream, liquid, milk, serum, gel	Lotion, cream, liquid, milk, serum, gel	My skin burns moderately in the sun and tans gradually.	No	10	Prefer not to answer	Small candy	Raspberry
Male		45-54	Black/African American		200-299 pounds	200-210	6	2	SPF 15 or below	Have not used in past 12 months	Lotion, cream, liquid, milk, serum, gel		My skin rarely burns in the sun and tans easily.	Dont know	8	Adult 18+ years old	Almond
Female		25-34	Asian or Pacific Islander		101-199 pounds	131-140	5	4	SPF 30-49	SPF 16-29	Lotion, cream, liquid, milk, serum, gel	Lotion, cream, liquid, milk, serum, gel	My skin very rarely burns in the sun and tans very easily.	No	5	Adult 18+ years old	Blueberry	Blueberry
Female		25-34	White/Caucasian		200-299 pounds	200-210	5	4	SPF 30-49	SPF 30-49	Pump or aerosol spray	Pump or aerosol spray	My skin burns moderately in the sun and tans gradually.	Yes	5	Adult 18+ years old	Raspberry	Two grapes or more
Male		35-44	Asian or Pacific Islander		101-199 pounds	181-190	5	11	SPF 30-49	SPF 30-49	Lotion, cream, liquid, milk, serum, gel	Pump or aerosol spray	My skin burns moderately in the sun and tans gradually.	No	5	Any Children 2-5 years old,Any Children 6-11 years old	Almond	Almond
Female		25-34	Hispanic		101-199 pounds	111-120	5	4	SPF 30-49	Have not used in past 12 months	Lotion, cream, liquid, milk, serum, gel		My skin burns moderately in the sun and tans gradually.	No	8	Any Children 2-5 years old,Adult 18+ years old	Almond
Male		35-44	Hispanic		200-299 pounds	200-210	5	10	SPF 30-49	SPF 30-49	Lotion, cream, liquid, milk, serum, gel	Lotion, cream, liquid, milk, serum, gel	My skin always burns in the sun, never tans and skin may peel.	Yes	2	Any Children 6-11 years old,Any Children 12-17 years old,Adult 18+ years old	Almond	Almond
Male		45-54	White/Caucasian		200-299 pounds	211-220	6	0	SPF 15 or below	Have not used in past 12 months	Pump or aerosol spray		My skin burns moderately in the sun and tans gradually.	No	5	Prefer not to answer	Almond
Female		25-34	Black/African American		101-199 pounds	151-160	5	3	SPF 16-29	SPF 15 or below	Lotion, cream, liquid, milk, serum, gel	Pump or aerosol spray	My skin burns moderately in the sun and tans gradually.	No	9	Adult 18+ years old	Small candy	Small candy
Female		25-34	Black/African American		101-199 pounds	101-110	5	1	SPF 15 or below	SPF 15 or below	Lotion, cream, liquid, milk, serum, gel	Lotion, cream, liquid, milk, serum, gel	My skin burns moderately in the sun and tans gradually.	No	10	Any Children 6-11 years old	Small candy	Almond
Female		35-44	Asian or Pacific Islander		200-299 pounds	200-210	5	7	SPF 15 or below	SPF 15 or below	Lotion, cream, liquid, milk, serum, gel	Lotion, cream, liquid, milk, serum, gel	My skin burns moderately in the sun and tans gradually.	No	3	Any Children 6-11 years old,Any Children 12-17 years old,Adult 18+ years old	Blueberry	Blueberry
Female		65-70	Black/African American		101-199 pounds	171-180	4	11	SPF 15 or below	SPF 15 or below	Lotion, cream, liquid, milk, serum, gel	Pump or aerosol spray	My skin rarely burns in the sun and tans easily.	Dont know	7	Adult 18+ years old	Blueberry	Blueberry
Female		35-44	Asian or Pacific Islander		101-199 pounds	121-130	5	5	SPF 50+	SPF 16-29	Lotion, cream, liquid, milk, serum, gel	Lotion, cream, liquid, milk, serum, gel	My skin rarely burns in the sun and tans easily.	No	7	Any Children 12-17 years old,Adult 18+ years old	Almond	Almond
Male		55-64	Other		200-299 pounds	211-220	5	10	SPF 16-29	SPF 16-29	Lotion, cream, liquid, milk, serum, gel	Lotion, cream, liquid, milk, serum, gel	My skin rarely burns in the sun and tans easily.	No	5	Adult 18+ years old	Raspberry	Raspberry
Female		45-54	Asian or Pacific Islander		101-199 pounds	151-160	5	4	SPF 16-29	SPF 30-49	Lotion, cream, liquid, milk, serum, gel	Pump or aerosol spray	My skin burns moderately in the sun and tans gradually.	No	3	Any Children 2-5 years old,Adult 18+ years old	Almond	Two grapes or more
Female		35-44	Hispanic		200-299 pounds	200-210	5	2	SPF 50+	SPF 50+	Lotion, cream, liquid, milk, serum, gel	Powder, stick, roll-on, towelette	My skin always burns in the sun, never tans and skin may peel.	Dont know	7	Any Children 6-11 years old,Any Children 12-17 years old,Adult 18+ years old	Blueberry	Blueberry
Female		35-44	Bi-racial/Multiple ethnicities		101-199 pounds	111-120	5	3	SPF 30-49	SPF 30-49	Lotion, cream, liquid, milk, serum, gel	Lotion, cream, liquid, milk, serum, gel	My skin rarely burns in the sun and tans easily.	No	5	Any Children 2-5 years old,Any Children 6-11 years old,Adult 18+ years old	Almond	Two grapes or more
Male		35-44	Black/African American		200-299 pounds	211-220	6	4	SPF 15 or below	SPF 15 or below	Lotion, cream, liquid, milk, serum, gel	Lotion, cream, liquid, milk, serum, gel	My skin burns moderately in the sun and tans gradually.	No	8	Any Children 6-11 years old,Any Children 12-17 years old,Adult 18+ years old	Blueberry	Blueberry
Female		18-24	White/Caucasian		101-199 pounds	151-160	5	2	SPF 30-49	SPF 30-49	Lotion, cream, liquid, milk, serum, gel	Lotion, cream, liquid, milk, serum, gel	My skin rarely burns in the sun and tans easily.	Yes	4	Adult 18+ years old	Blueberry	Two grapes or more
Female		45-54	Hispanic		101-199 pounds	151-160	5	3	SPF 15 or below	SPF 30-49	Lotion, cream, liquid, milk, serum, gel	Lotion, cream, liquid, milk, serum, gel	My skin may tan but with difficulty in the sun and my skin may peel.	No	1	Any Children under 2 years old,Any Children 6-11 years old,Adult 18+ years old	Raspberry	Two grapes or more
Female		35-44	Asian or Pacific Islander		101-199 pounds	121-130	5	4	SPF 15 or below	Have not used in past 12 months	Lotion, cream, liquid, milk, serum, gel		My skin may tan but with difficulty in the sun and my skin may peel.	Dont know	4	Adult 18+ years old	Small candy
Female		18-24	Black/African American		101-199 pounds	111-120	5	4	SPF 16-29	SPF 16-29	Lotion, cream, liquid, milk, serum, gel	Pump or aerosol spray	My skin always burns in the sun, never tans and skin may peel.	Yes	6	Any Children under 2 years old	Raspberry	Two grapes or more
Female		35-44	Black/African American		200-299 pounds	211-220	5	2	SPF 16-29	Have not used in past 12 months	Lotion, cream, liquid, milk, serum, gel		My skin burns moderately in the sun and tans gradually.	No	6	Adult 18+ years old	Raspberry
Female		45-54	Asian or Pacific Islander		101-199 pounds	101-110	5	0	SPF 30-49	SPF 30-49	Lotion, cream, liquid, milk, serum, gel	Pump or aerosol spray	My skin very rarely burns in the sun and tans very easily.	No	6	Adult 18+ years old	Blueberry	Almond
Female		25-34	Black/African American		101-199 pounds	111-120	5	4	SPF 15 or below	SPF 15 or below	Lotion, cream, liquid, milk, serum, gel	Lotion, cream, liquid, milk, serum, gel	My skin rarely burns in the sun and tans easily.	No	5	Adult 18+ years old	Blueberry	Almond
Female		25-34	Black/African American		200-299 pounds	200-210	5	4	SPF 50+	Have not used in past 12 months	Lotion, cream, liquid, milk, serum, gel		My skin very rarely burns in the sun and tans very easily.	No	3	Any Children under 2 years old,Any Children 2-5 years old,Any Children 6-11 years old	Raspberry
Female		55-64	Black/African American		101-199 pounds	141-150	5	0	Have not used in past 12 months	SPF 16-29		Lotion, cream, liquid, milk, serum, gel	My skin rarely burns in the sun and tans easily.	No	11	Adult 18+ years old		Small candy
Female		65-70	Black/African American		101-199 pounds	111-120	5	3	SPF 15 or below	SPF 50+	Lotion, cream, liquid, milk, serum, gel	Lotion, cream, liquid, milk, serum, gel	My skin never burns in the sun.	No	8	Adult 18+ years old	Blueberry	Almond
Male		18-24	Black/African American		101-199 pounds	161-170	5	8	SPF 16-29	SPF 30-49	Lotion, cream, liquid, milk, serum, gel	Powder, stick, roll-on, towelette	My skin never burns in the sun.	Dont know	11	Any Children 12-17 years old,Adult 18+ years old	Almond	Almond
Female		35-44	Other		200-299 pounds	251-260	5	5	SPF 50+	SPF 50+	Lotion, cream, liquid, milk, serum, gel	Lotion, cream, liquid, milk, serum, gel	My skin may tan but with difficulty in the sun and my skin may peel.	No	3	Prefer not to answer	Raspberry	Raspberry
Female		25-34	Bi-racial/Multiple ethnicities		200-299 pounds	200-210	5	6	SPF 30-49	SPF 30-49	Lotion, cream, liquid, milk, serum, gel	Pump or aerosol spray	My skin very rarely burns in the sun and tans very easily.	No	8	Any Children 2-5 years old,Any Children 6-11 years old	Blueberry	Almond
Female		35-44	Hispanic		101-199 pounds	141-150	5	8	SPF 30-49	SPF 30-49	Lotion, cream, liquid, milk, serum, gel	Lotion, cream, liquid, milk, serum, gel	My skin always burns in the sun, never tans and skin may peel.	No	1	Adult 18+ years old	Blueberry	Raspberry
Female		45-54	Hispanic		101-199 pounds	101-110	5	11	SPF 50+	Have not used in past 12 months	Lotion, cream, liquid, milk, serum, gel		My skin burns moderately in the sun and tans gradually.	No	5	Any Children 12-17 years old	Almond
Female		35-44	Hispanic		101-199 pounds	181-190	5	5	SPF 50+	SPF 50+	Lotion, cream, liquid, milk, serum, gel	Lotion, cream, liquid, milk, serum, gel	My skin always burns in the sun, never tans and skin may peel.	No	6	Any Children 12-17 years old,Adult 18+ years old	Blueberry	Raspberry
Female		25-34	White/Caucasian		101-199 pounds	141-150	5	4	SPF 15 or below	SPF 50+	Lotion, cream, liquid, milk, serum, gel	Pump or aerosol spray	My skin burns moderately in the sun and tans gradually.	No	5	Adult 18+ years old	Two grapes or more	Raspberry
Male		45-54	Asian or Pacific Islander		101-199 pounds	141-150	5	5	SPF 30-49	SPF 30-49	Lotion, cream, liquid, milk, serum, gel	Pump or aerosol spray	My skin may tan but with difficulty in the sun and my skin may peel.	No	5	Any Children 6-11 years old,Any Children 12-17 years old,Adult 18+ years old	Blueberry	Almond
Female		25-34	Hispanic		100 pounds or less	100-90	4	6	SPF 16-29	SPF 30-49	Lotion, cream, liquid, milk, serum, gel	Pump or aerosol spray	My skin may tan but with difficulty in the sun and my skin may peel.	Yes	7	Any Children 2-5 years old,Any Children 6-11 years old,Any Children 12-17 years old	Raspberry	Small candy
Female		35-44	Black/African American		101-199 pounds	151-160	5	11	SPF 50+	SPF 50+	Lotion, cream, liquid, milk, serum, gel	Lotion, cream, liquid, milk, serum, gel	My skin always burns in the sun, never tans and skin may peel.	No	12	Adult 18+ years old	Blueberry	Raspberry
Male		18-24	Black/African American		100 pounds or less	100-90	5	11	SPF 16-29	SPF 30-49	Powder, stick, roll-on, towelette	Pump or aerosol spray	My skin very rarely burns in the sun and tans very easily.	Yes	8	Any Children under 2 years old	Almond	Raspberry
Female		18-24	Hispanic		101-199 pounds	101-110	5	0	SPF 50+	SPF 30-49	Lotion, cream, liquid, milk, serum, gel	Lotion, cream, liquid, milk, serum, gel	My skin burns moderately in the sun and tans gradually.	N/A	5	Prefer not to answer	Almond	Almond
Male		35-44	Asian or Pacific Islander		101-199 pounds	161-170	6	0	SPF 50+	Have not used in past 12 months	Lotion, cream, liquid, milk, serum, gel		My skin very rarely burns in the sun and tans very easily.	No	6	Adult 18+ years old	Blueberry
Female		55-64	Hispanic		101-199 pounds	131-140	5	5	SPF 15 or below	SPF 15 or below	Lotion, cream, liquid, milk, serum, gel	Lotion, cream, liquid, milk, serum, gel	My skin rarely burns in the sun and tans easily.	No	9	Any Children 12-17 years old,Adult 18+ years old	Two grapes or more	Almond
Male		55-64	Asian or Pacific Islander		101-199 pounds	151-160	5	5	SPF 30-49	SPF 30-49	Lotion, cream, liquid, milk, serum, gel	Lotion, cream, liquid, milk, serum, gel	My skin rarely burns in the sun and tans easily.	No	7	Adult 18+ years old	Blueberry	Blueberry
Female		25-34	Asian or Pacific Islander		101-199 pounds	151-160	5	7	SPF 15 or below	SPF 16-29	Lotion, cream, liquid, milk, serum, gel	Lotion, cream, liquid, milk, serum, gel	My skin rarely burns in the sun and tans easily.	No	7	Prefer not to answer	Almond	Two grapes or more
Female		35-44	Hispanic		101-199 pounds	141-150	5	2	SPF 50+	SPF 30-49	Lotion, cream, liquid, milk, serum, gel	Lotion, cream, liquid, milk, serum, gel	My skin burns moderately in the sun and tans gradually.	No	2	Any Children under 2 years old	Raspberry	Two grapes or more
Female		35-44	Asian or Pacific Islander		101-199 pounds	121-130	5	2	SPF 30-49	SPF 30-49	Lotion, cream, liquid, milk, serum, gel	Lotion, cream, liquid, milk, serum, gel	My skin may tan but with difficulty in the sun and my skin may peel.	No	4	Any Children 2-5 years old,Adult 18+ years old	Almond	Almond
Female		25-34	Black/African American		101-199 pounds	141-150	5	5	SPF 50+	SPF 50+	Lotion, cream, liquid, milk, serum, gel	Lotion, cream, liquid, milk, serum, gel	My skin never burns in the sun.	No	11	Adult 18+ years old	Small candy	Raspberry
Female		55-64	Asian or Pacific Islander		200-299 pounds	231-240	5	4	SPF 50+	SPF 15 or below	Lotion, cream, liquid, milk, serum, gel	Pump or aerosol spray	My skin rarely burns in the sun and tans easily.	Yes	5	Adult 18+ years old	Blueberry	Two grapes or more
Female		18-24	Black/African American		101-199 pounds	111-120	5	8	SPF 16-29	SPF 16-29	Lotion, cream, liquid, milk, serum, gel	Lotion, cream, liquid, milk, serum, gel	My skin may tan but with difficulty in the sun and my skin may peel.	No	11	Adult 18+ years old	Two grapes or more	Almond
Female		25-34	Hispanic		200-299 pounds	200-210	3	10	SPF 15 or below	SPF 15 or below	Pump or aerosol spray	Lotion, cream, liquid, milk, serum, gel	My skin may tan but with difficulty in the sun and my skin may peel.	N/A	2	Any Children 2-5 years old	Blueberry	Small candy
Male		35-44	Asian or Pacific Islander		101-199 pounds	181-190	5	11	SPF 50+	SPF 50+	Lotion, cream, liquid, milk, serum, gel	Lotion, cream, liquid, milk, serum, gel	My skin burns moderately in the sun and tans gradually.	No	7	Any Children 6-11 years old,Any Children 12-17 years old	Blueberry	Almond
Female		25-34	Asian or Pacific Islander		101-199 pounds	191-199	5	8	SPF 15 or below	SPF 30-49	Lotion, cream, liquid, milk, serum, gel	Pump or aerosol spray	My skin may tan but with difficulty in the sun and my skin may peel.	Dont know	6	Adult 18+ years old	Almond	Two grapes or more
Male		35-44	Bi-racial/Multiple ethnicities		101-199 pounds	191-199	6	0	SPF 50+	SPF 50+	Pump or aerosol spray	Pump or aerosol spray	My skin burns moderately in the sun and tans gradually.	Yes	5	Adult 18+ years old	Almond	Blueberry
Female		35-44	White/Caucasian		101-199 pounds	121-130	5	4	SPF 30-49	SPF 30-49	Lotion, cream, liquid, milk, serum, gel	Lotion, cream, liquid, milk, serum, gel	My skin burns moderately in the sun and tans gradually.	Dont know	5	Adult 18+ years old	Blueberry	Almond
Female		35-44	Asian or Pacific Islander		101-199 pounds	161-170	5	3	SPF 30-49	SPF 30-49	Lotion, cream, liquid, milk, serum, gel	Lotion, cream, liquid, milk, serum, gel	My skin rarely burns in the sun and tans easily.	Dont know	5	Prefer not to answer	Almond	Almond
Female		35-44	Asian or Pacific Islander		101-199 pounds	111-120	5	6	SPF 15 or below	SPF 15 or below	Lotion, cream, liquid, milk, serum, gel	Lotion, cream, liquid, milk, serum, gel	My skin may tan but with difficulty in the sun and my skin may peel.	No	2	Any Children 6-11 years old	Blueberry	Raspberry
Female		25-34	Hispanic		101-199 pounds	101-110	4	10	SPF 16-29	SPF 16-29	Pump or aerosol spray	Lotion, cream, liquid, milk, serum, gel	My skin rarely burns in the sun and tans easily.	Dont know	8	Prefer not to answer	Small candy	Almond
Male		18-24	Black/African American		101-199 pounds	101-110	5	8	SPF 16-29	Have not used in past 12 months	Other		My skin never burns in the sun.	No	5	Prefer not to answer	Two grapes or more
Female		18-24	Black/African American		101-199 pounds	121-130	5	3	SPF 30-49	SPF 16-29	Lotion, cream, liquid, milk, serum, gel	Powder, stick, roll-on, towelette	My skin always burns in the sun, never tans and skin may peel.	No	7	Adult 18+ years old	Small candy	Almond
Female		18-24	Hispanic		101-199 pounds	101-110	5	3	SPF 16-29	SPF 16-29	Lotion, cream, liquid, milk, serum, gel	Lotion, cream, liquid, milk, serum, gel	My skin may tan but with difficulty in the sun and my skin may peel.	No	5	Adult 18+ years old	Two grapes or more	Raspberry
Female		35-44	Bi-racial/Multiple ethnicities		101-199 pounds	181-190	5	1	SPF 30-49	SPF 30-49	Lotion, cream, liquid, milk, serum, gel	Lotion, cream, liquid, milk, serum, gel	My skin may tan but with difficulty in the sun and my skin may peel.	Dont know	5	Adult 18+ years old	Almond	Raspberry
Male		35-44	Asian or Pacific Islander		101-199 pounds	161-170	5	9	SPF 50+	SPF 50+	Pump or aerosol spray	Pump or aerosol spray	My skin burns moderately in the sun and tans gradually.	No	6	Prefer not to answer	Raspberry	Almond
Female		25-34	Asian or Pacific Islander		101-199 pounds	101-110	5	3	SPF 50+	SPF 30-49	Lotion, cream, liquid, milk, serum, gel	Lotion, cream, liquid, milk, serum, gel	My skin burns moderately in the sun and tans gradually.	No	5	Adult 18+ years old	Blueberry	Two grapes or more
Male		45-54	Hispanic		101-199 pounds	151-160	6	4	SPF 50+	SPF 50+	Lotion, cream, liquid, milk, serum, gel	Lotion, cream, liquid, milk, serum, gel	My skin rarely burns in the sun and tans easily.	No	4	Any Children 12-17 years old	Blueberry	Blueberry
Male		45-54	White/Caucasian		200-299 pounds	200-210	5	10	SPF 30-49	Have not used in past 12 months	Powder, stick, roll-on, towelette		My skin may tan but with difficulty in the sun and my skin may peel.	No	10	Prefer not to answer	Raspberry
Male		35-44	Black/African American		300-399 pounds	361-370	6	5	SPF 30-49	SPF 50+	Lotion, cream, liquid, milk, serum, gel	Lotion, cream, liquid, milk, serum, gel	My skin never burns in the sun.	No	8	Any Children 2-5 years old,Any Children 6-11 years old,Any Children 12-17 years old	Two grapes or more	Two grapes or more
Male		35-44	White/Caucasian		101-199 pounds	111-120	4	6	SPF 16-29	SPF 50+	Pump or aerosol spray	Pump or aerosol spray	My skin burns moderately in the sun and tans gradually.	No	7	Any Children 6-11 years old	Raspberry	Almond
Female		45-54	Asian or Pacific Islander		101-199 pounds	131-140	5	5	SPF 50+	SPF 30-49	Lotion, cream, liquid, milk, serum, gel	Pump or aerosol spray	My skin rarely burns in the sun and tans easily.	No	7	Adult 18+ years old	Blueberry	Two grapes or more
Male		25-34	Asian or Pacific Islander		101-199 pounds	191-199	5	10	SPF 16-29	SPF 16-29	Lotion, cream, liquid, milk, serum, gel	Lotion, cream, liquid, milk, serum, gel	My skin may tan but with difficulty in the sun and my skin may peel.	No	5	Any Children 6-11 years old	Almond	Almond
Male		18-24	Black/African American		101-199 pounds	111-120	5	11	SPF 16-29	SPF 16-29	Pump or aerosol spray	Lotion, cream, liquid, milk, serum, gel	My skin may tan but with difficulty in the sun and my skin may peel.	Yes	7	Any Children under 2 years old	Almond	Almond
Female		25-34	Black/African American		101-199 pounds	121-130	5	4	SPF 16-29	Have not used in past 12 months	Lotion, cream, liquid, milk, serum, gel		My skin burns moderately in the sun and tans gradually.	No	6	Any Children 12-17 years old,Adult 18+ years old	Blueberry
Female		25-34	Hispanic		101-199 pounds	101-110	5	6	SPF 50+	SPF 50+	Lotion, cream, liquid, milk, serum, gel	Lotion, cream, liquid, milk, serum, gel	My skin may tan but with difficulty in the sun and my skin may peel.	Yes	4	Any Children 2-5 years old	Two grapes or more	Two grapes or more
Female		25-34	Black/African American		101-199 pounds	151-160	5	3	SPF 30-49	SPF 30-49	Pump or aerosol spray	Pump or aerosol spray	My skin burns moderately in the sun and tans gradually.	No	10	Adult 18+ years old	Small candy	Blueberry
Female		35-44	Black/African American		200-299 pounds	211-220	5	4	SPF 15 or below	SPF 30-49	Lotion, cream, liquid, milk, serum, gel	Lotion, cream, liquid, milk, serum, gel	My skin may tan but with difficulty in the sun and my skin may peel.	No	9	Any Children 12-17 years old,Adult 18+ years old	Blueberry	Two grapes or more
Female		35-44	Black/African American		101-199 pounds	131-140	5	3	SPF 15 or below	Have not used in past 12 months	Lotion, cream, liquid, milk, serum, gel		My skin very rarely burns in the sun and tans very easily.	No	8	Any Children 2-5 years old,Adult 18+ years old	Small candy
Gender variant/non-conforming		18-24	Indigenous		101-199 pounds	161-170	5	1	SPF 16-29	SPF 15 or below	Lotion, cream, liquid, milk, serum, gel	Lotion, cream, liquid, milk, serum, gel	My skin burns moderately in the sun and tans gradually.	No	9	Any Children 6-11 years old,Any Children 12-17 years old,Adult 18+ years old	Blueberry	Two grapes or more
Female		35-44	Asian or Pacific Islander		100 pounds or less	100-90	5	0	SPF 30-49	SPF 16-29	Lotion, cream, liquid, milk, serum, gel	Lotion, cream, liquid, milk, serum, gel	My skin may tan but with difficulty in the sun and my skin may peel.	No	3	Adult 18+ years old	Raspberry	Two grapes or more
Male		45-54	Hispanic		101-199 pounds	171-180	5	2	SPF 50+	Have not used in past 12 months	Lotion, cream, liquid, milk, serum, gel		My skin burns moderately in the sun and tans gradually.	No	5	Adult 18+ years old	Almond
Male		18-24	Black/African American		100 pounds or less	100-90	4	5	SPF 16-29	SPF 30-49	Pump or aerosol spray	Pump or aerosol spray	My skin burns moderately in the sun and tans gradually.	Yes	6	Any Children under 2 years old	Blueberry	Small candy
Female		45-54	Asian or Pacific Islander		101-199 pounds	131-140	5	4	SPF 16-29	Have not used in past 12 months	Lotion, cream, liquid, milk, serum, gel		My skin burns moderately in the sun and tans gradually.	No	3	Adult 18+ years old	Blueberry
Male		55-64	Black/African American		200-299 pounds	241-250	5	11	SPF 30-49	SPF 30-49	Lotion, cream, liquid, milk, serum, gel	Lotion, cream, liquid, milk, serum, gel	My skin rarely burns in the sun and tans easily.	No	7	Adult 18+ years old	Raspberry	Almond
Female		18-24	Black/African American		200-299 pounds	221-230	6	5	SPF 16-29	SPF 50+	Lotion, cream, liquid, milk, serum, gel	Lotion, cream, liquid, milk, serum, gel	My skin burns moderately in the sun and tans gradually.	No	9	Any Children 6-11 years old,Adult 18+ years old	Almond	Almond
Male		18-24	Black/African American		200-299 pounds	231-240	6	8	SPF 30-49	SPF 16-29	Pump or aerosol spray	Lotion, cream, liquid, milk, serum, gel	My skin rarely burns in the sun and tans easily.	No	7	Any Children 6-11 years old,Any Children 12-17 years old	Almond	Blueberry
Female		25-34	Black/African American		100 pounds or less	89-80	5	8	SPF 30-49	SPF 30-49	Lotion, cream, liquid, milk, serum, gel	Lotion, cream, liquid, milk, serum, gel	My skin may tan but with difficulty in the sun and my skin may peel.	No	8	Adult 18+ years old	I don't typically apply sunscreen products to my face	Two grapes or more
Female		25-34	Black/African American		101-199 pounds	101-110	5	5	SPF 15 or below	SPF 50+	Lotion, cream, liquid, milk, serum, gel	Powder, stick, roll-on, towelette	My skin always burns in the sun, never tans and skin may peel.	Yes	5	Any Children under 2 years old	Small candy	Blueberry
Female		25-34	Asian or Pacific Islander		101-199 pounds	131-140	5	3	SPF 30-49	SPF 30-49	Lotion, cream, liquid, milk, serum, gel	Lotion, cream, liquid, milk, serum, gel	My skin may tan but with difficulty in the sun and my skin may peel.	No	6	Adult 18+ years old	Blueberry	Almond
Male		25-34	Asian or Pacific Islander		101-199 pounds	171-180	6	0	SPF 16-29	SPF 30-49	Lotion, cream, liquid, milk, serum, gel	Pump or aerosol spray	My skin rarely burns in the sun and tans easily.	No	4	Adult 18+ years old	Blueberry	Small candy
Female		18-24	Asian or Pacific Islander		101-199 pounds	131-140	5	2	SPF 30-49	SPF 50+	Lotion, cream, liquid, milk, serum, gel	Lotion, cream, liquid, milk, serum, gel	My skin may tan but with difficulty in the sun and my skin may peel.	No	6	Adult 18+ years old	Almond	Two grapes or more
Female		18-24	Hispanic		200-299 pounds	200-210	5	0	SPF 16-29	Have not used in past 12 months	Lotion, cream, liquid, milk, serum, gel		My skin always burns in the sun, never tans and skin may peel.	Yes	6	Any Children 12-17 years old,Adult 18+ years old	Almond
Female		18-24	White/Caucasian		101-199 pounds	101-110	5	5	SPF 16-29	Have not used in past 12 months	Lotion, cream, liquid, milk, serum, gel		My skin may tan but with difficulty in the sun and my skin may peel.	Dont know	4	Adult 18+ years old	Almond
Female		25-34	Black/African American		101-199 pounds	101-110	5	3	SPF 16-29	SPF 30-49	Lotion, cream, liquid, milk, serum, gel	Lotion, cream, liquid, milk, serum, gel	My skin always burns in the sun, never tans and skin may peel.	No	7	Any Children 6-11 years old	Raspberry	Almond
Male		25-34	Asian or Pacific Islander		101-199 pounds	141-150	5	9	SPF 30-49	SPF 30-49	Lotion, cream, liquid, milk, serum, gel	Lotion, cream, liquid, milk, serum, gel	My skin rarely burns in the sun and tans easily.	Yes	7	Any Children under 2 years old	Almond	Blueberry
Female		45-54	White/Caucasian		100 pounds or less	89-80	7	0	SPF 30-49	SPF 30-49	Pump or aerosol spray	Pump or aerosol spray	My skin always burns in the sun, never tans and skin may peel.	Yes	5	Any Children 6-11 years old	Raspberry	Two grapes or more
Female		25-34	Black/African American		101-199 pounds	181-190	5	9	SPF 30-49	SPF 30-49	Pump or aerosol spray	Pump or aerosol spray	My skin may tan but with difficulty in the sun and my skin may peel.	No	10	Any Children 2-5 years old	Almond	Almond
Female		25-34	Hispanic		101-199 pounds	101-110	5	7	SPF 50+	SPF 50+	Lotion, cream, liquid, milk, serum, gel	Lotion, cream, liquid, milk, serum, gel	My skin may tan but with difficulty in the sun and my skin may peel.	Dont know	1	Adult 18+ years old	Almond	Raspberry
Female		45-54	Hispanic		101-199 pounds	161-170	4	9	SPF 15 or below	SPF 50+	Lotion, cream, liquid, milk, serum, gel	Pump or aerosol spray	My skin burns moderately in the sun and tans gradually.	No	6	Any Children 6-11 years old,Adult 18+ years old	Almond	Two grapes or more
Female		35-44	Bi-racial/Multiple ethnicities		200-299 pounds	200-210	5	2	SPF 15 or below	SPF 16-29	Lotion, cream, liquid, milk, serum, gel	Pump or aerosol spray	My skin burns moderately in the sun and tans gradually.	No	9	Adult 18+ years old	Small candy	Almond
Female		18-24	Hispanic		101-199 pounds	191-199	5	0	SPF 30-49	SPF 15 or below	Lotion, cream, liquid, milk, serum, gel	Lotion, cream, liquid, milk, serum, gel	My skin very rarely burns in the sun and tans very easily.	Dont know	5	Adult 18+ years old	Blueberry	Raspberry
Female		25-34	Black/African American		101-199 pounds	151-160	5	7	SPF 50+	SPF 16-29	Pump or aerosol spray	Powder, stick, roll-on, towelette	My skin rarely burns in the sun and tans easily.	No	8	Any Children under 2 years old,Any Children 2-5 years old,Any Children 6-11 years old	Blueberry	Raspberry
Male		35-44	Black/African American		101-199 pounds	161-170	5	11	SPF 30-49	SPF 30-49	Lotion, cream, liquid, milk, serum, gel	Powder, stick, roll-on, towelette	My skin burns moderately in the sun and tans gradually.	No	7	Any Children 6-11 years old	Blueberry	Raspberry
Female		65-70	Asian or Pacific Islander		101-199 pounds	181-190	5	6	SPF 50+	SPF 50+	Lotion, cream, liquid, milk, serum, gel	Pump or aerosol spray	My skin rarely burns in the sun and tans easily.	No	6	Adult 18+ years old	Almond	Raspberry
Male		35-44	Hispanic		101-199 pounds	131-140	5	7	SPF 15 or below	SPF 16-29	Lotion, cream, liquid, milk, serum, gel	Lotion, cream, liquid, milk, serum, gel	My skin burns moderately in the sun and tans gradually.	No	4	Adult 18+ years old	Raspberry	Raspberry
Male		45-54	Black/African American		101-199 pounds	101-110	6	0	SPF 15 or below	SPF 30-49	Pump or aerosol spray	Lotion, cream, liquid, milk, serum, gel	My skin burns moderately in the sun and tans gradually.	N/A	8	Any Children 2-5 years old	Blueberry	Almond
Female		18-24	Hispanic		300-399 pounds	331-340	5	2	Have not used in past 12 months	SPF 30-49		Lotion, cream, liquid, milk, serum, gel	My skin very rarely burns in the sun and tans very easily.	N/A	7	Prefer not to answer		Small candy
Male		55-64	Black/African American		101-199 pounds	191-199	5	10	SPF 15 or below	SPF 15 or below	Lotion, cream, liquid, milk, serum, gel	Lotion, cream, liquid, milk, serum, gel	My skin burns moderately in the sun and tans gradually.	No	5	Any Children 12-17 years old	Blueberry	Blueberry
Male		25-34	Hispanic		101-199 pounds	101-110	5	4	SPF 30-49	SPF 16-29	Pump or aerosol spray	Pump or aerosol spray	My skin burns moderately in the sun and tans gradually.	No	5	Adult 18+ years old	I don't typically apply sunscreen products to my face	Small candy
Female		25-34	Black/African American		101-199 pounds	151-160	5	2	SPF 15 or below	SPF 15 or below	Lotion, cream, liquid, milk, serum, gel	Lotion, cream, liquid, milk, serum, gel	My skin never burns in the sun.	No	9	Any Children 6-11 years old	Raspberry	Two grapes or more
Female		45-54	Black/African American		101-199 pounds	131-140	5	5	SPF 50+	SPF 50+	Lotion, cream, liquid, milk, serum, gel	Pump or aerosol spray	My skin rarely burns in the sun and tans easily.	No	10	Any Children 6-11 years old,Any Children 12-17 years old,Adult 18+ years old	Almond	Raspberry
Male		35-44	Black/African American		101-199 pounds	131-140	5	7	SPF 15 or below	SPF 15 or below	Lotion, cream, liquid, milk, serum, gel	Lotion, cream, liquid, milk, serum, gel	My skin very rarely burns in the sun and tans very easily.	No	9	Any Children 12-17 years old	Raspberry	Two grapes or more
Male		55-64	Asian or Pacific Islander		101-199 pounds	171-180	5	4	SPF 16-29	Have not used in past 12 months	Pump or aerosol spray		My skin burns moderately in the sun and tans gradually.	No	5	Adult 18+ years old	Small candy
Male		25-34	Hispanic		200-299 pounds	231-240	5	10	SPF 30-49	SPF 30-49	Lotion, cream, liquid, milk, serum, gel	Lotion, cream, liquid, milk, serum, gel	My skin rarely burns in the sun and tans easily.	No	6	Adult 18+ years old	Raspberry	Two grapes or more
Female		25-34	Black/African American		101-199 pounds	181-190	5	6	Have not used in past 12 months	SPF 16-29		Lotion, cream, liquid, milk, serum, gel	My skin may tan but with difficulty in the sun and my skin may peel.	No	10	Prefer not to answer		Small candy
Male		25-34	Hispanic		101-199 pounds	111-120	5	11	SPF 30-49	SPF 50+	Lotion, cream, liquid, milk, serum, gel	Powder, stick, roll-on, towelette	My skin may tan but with difficulty in the sun and my skin may peel.	Yes	5	Prefer not to answer	Two grapes or more	Two grapes or more
Female		55-64	Black/African American		300-399 pounds	321-330	5	7	SPF 30-49	Have not used in past 12 months	Lotion, cream, liquid, milk, serum, gel		My skin rarely burns in the sun and tans easily.	No	7	Adult 18+ years old	Small candy
Male		35-44	White/Caucasian		200-299 pounds	211-220	5	5	SPF 30-49	Have not used in past 12 months	Other		My skin burns moderately in the sun and tans gradually.	Dont know	2	Any Children 2-5 years old	Raspberry
Female		18-24	Hispanic		101-199 pounds	161-170	5	0	SPF 30-49	SPF 30-49	Lotion, cream, liquid, milk, serum, gel	Lotion, cream, liquid, milk, serum, gel	My skin burns moderately in the sun and tans gradually.	No	6	Any Children 12-17 years old,Adult 18+ years old	Blueberry	Raspberry
Male		18-24	Asian or Pacific Islander		101-199 pounds	171-180	5	6	SPF 30-49	SPF 50+	Lotion, cream, liquid, milk, serum, gel	Lotion, cream, liquid, milk, serum, gel	My skin rarely burns in the sun and tans easily.	Dont know	9	Adult 18+ years old	Blueberry	Raspberry
Female		35-44	Asian or Pacific Islander		101-199 pounds	111-120	5	3	SPF 30-49	SPF 30-49	Lotion, cream, liquid, milk, serum, gel	Lotion, cream, liquid, milk, serum, gel	My skin rarely burns in the sun and tans easily.	N/A	4	Any Children 2-5 years old	Blueberry	Raspberry
Female		25-34	Bi-racial/Multiple ethnicities		101-199 pounds	141-150	5	6	SPF 16-29	SPF 16-29	Pump or aerosol spray	Pump or aerosol spray	My skin rarely burns in the sun and tans easily.	Dont know	7	Any Children 6-11 years old,Any Children 12-17 years old,Adult 18+ years old	Almond	Small candy
Male		25-34	Hispanic		101-199 pounds	161-170	5	3	SPF 50+	SPF 50+	Lotion, cream, liquid, milk, serum, gel	Powder, stick, roll-on, towelette	My skin very rarely burns in the sun and tans very easily.	No	7	Any Children under 2 years old,Adult 18+ years old	Raspberry	Blueberry
Female		25-34	White/Caucasian		101-199 pounds	111-120	5	3	SPF 50+	SPF 50+	Lotion, cream, liquid, milk, serum, gel	Pump or aerosol spray	My skin may tan but with difficulty in the sun and my skin may peel.	No	5	Any Children 6-11 years old	Blueberry	Raspberry
Female		25-34	Black/African American		101-199 pounds	141-150	5	3	Have not used in past 12 months	SPF 15 or below		Lotion, cream, liquid, milk, serum, gel	My skin very rarely burns in the sun and tans very easily.	Dont know	7	Adult 18+ years old		Raspberry
Female		25-34	White/Caucasian		101-199 pounds	141-150	5	8	SPF 15 or below	SPF 50+	Lotion, cream, liquid, milk, serum, gel	Lotion, cream, liquid, milk, serum, gel	My skin rarely burns in the sun and tans easily.	No	6	Any Children 12-17 years old	Raspberry	Two grapes or more
Female		35-44	Black/African American		101-199 pounds	171-180	5	7	SPF 50+	SPF 30-49	Lotion, cream, liquid, milk, serum, gel	Pump or aerosol spray	My skin may tan but with difficulty in the sun and my skin may peel.	No	2	Any Children 6-11 years old,Adult 18+ years old	Almond	Two grapes or more
Female		45-54	White/Caucasian		101-199 pounds	111-120	5	4	SPF 15 or below	Have not used in past 12 months	Lotion, cream, liquid, milk, serum, gel		My skin very rarely burns in the sun and tans very easily.	No	5	Adult 18+ years old	Blueberry
Female		35-44	White/Caucasian		101-199 pounds	121-130	5	7	SPF 30-49	SPF 30-49	Lotion, cream, liquid, milk, serum, gel	Lotion, cream, liquid, milk, serum, gel	My skin burns moderately in the sun and tans gradually.	Yes	6	Any Children 2-5 years old,Any Children 6-11 years old,Adult 18+ years old	Raspberry	Two grapes or more
Female		55-64	Asian or Pacific Islander		101-199 pounds	101-110	5	1	SPF 30-49	SPF 16-29	Lotion, cream, liquid, milk, serum, gel	Lotion, cream, liquid, milk, serum, gel	My skin very rarely burns in the sun and tans very easily.	No	6	Adult 18+ years old	Small candy	Blueberry
Female		25-34	Hispanic		100 pounds or less	89-80	4	8	SPF 16-29	SPF 30-49	Lotion, cream, liquid, milk, serum, gel	Lotion, cream, liquid, milk, serum, gel	My skin may tan but with difficulty in the sun and my skin may peel.	No	7	Any Children under 2 years old	Blueberry	Almond
Female		25-34	Black/African American		101-199 pounds	111-120	5	4	SPF 15 or below	SPF 15 or below	Lotion, cream, liquid, milk, serum, gel	Pump or aerosol spray	My skin never burns in the sun.	No	11	Any Children 6-11 years old	Small candy	Almond
Female		18-24	Asian or Pacific Islander		100 pounds or less	89-80	5	0	SPF 30-49	SPF 30-49	Powder, stick, roll-on, towelette	Lotion, cream, liquid, milk, serum, gel	My skin rarely burns in the sun and tans easily.	No	4	Prefer not to answer	Almond	Almond
Female		45-54	Asian or Pacific Islander		200-299 pounds	200-210	5	0	SPF 16-29	SPF 30-49	Lotion, cream, liquid, milk, serum, gel	Lotion, cream, liquid, milk, serum, gel	My skin burns moderately in the sun and tans gradually.	No	8	Adult 18+ years old	Raspberry	Raspberry
Male		55-64	Black/African American		200-299 pounds	200-210	5	10	SPF 15 or below	SPF 15 or below	Lotion, cream, liquid, milk, serum, gel	Lotion, cream, liquid, milk, serum, gel	My skin burns moderately in the sun and tans gradually.	No	5	Any Children 6-11 years old,Any Children 12-17 years old,Adult 18+ years old	Almond	Two grapes or more
Male		25-34	Black/African American		100 pounds or less	100-90	3	5	SPF 16-29	SPF 16-29	Powder, stick, roll-on, towelette	Pump or aerosol spray	My skin may tan but with difficulty in the sun and my skin may peel.	No	9	Adult 18+ years old	Small candy	Almond
Male		25-34	Hispanic		200-299 pounds	211-220	5	8	SPF 50+	SPF 50+	Lotion, cream, liquid, milk, serum, gel	Pump or aerosol spray	My skin always burns in the sun, never tans and skin may peel.	No	7	Any Children 2-5 years old	Raspberry	Two grapes or more
Female		25-34	Black/African American		200-299 pounds	221-230	5	3	SPF 16-29	SPF 16-29	Lotion, cream, liquid, milk, serum, gel	Lotion, cream, liquid, milk, serum, gel	My skin may tan but with difficulty in the sun and my skin may peel.	N/A	9	Any Children 12-17 years old	Blueberry	Raspberry
Female		45-54	Black/African American		101-199 pounds	131-140	5	6	SPF 30-49	SPF 30-49	Lotion, cream, liquid, milk, serum, gel	Pump or aerosol spray	My skin burns moderately in the sun and tans gradually.	No	6	Any Children 12-17 years old	Small candy	Blueberry
Female		35-44	Black/African American		101-199 pounds	181-190	4	11	SPF 15 or below	SPF 15 or below	Lotion, cream, liquid, milk, serum, gel	Lotion, cream, liquid, milk, serum, gel	My skin very rarely burns in the sun and tans very easily.	No	6	Any Children 6-11 years old,Any Children 12-17 years old,Adult 18+ years old	Small candy	Blueberry
Female		25-34	Asian or Pacific Islander		100 pounds or less	89-80	5	4	SPF 50+	SPF 50+	Lotion, cream, liquid, milk, serum, gel	Lotion, cream, liquid, milk, serum, gel	My skin may tan but with difficulty in the sun and my skin may peel.	No	3	Any Children under 2 years old,Adult 18+ years old	Small candy	Raspberry
Female		18-24	Black/African American		100 pounds or less	100-90	5	2	SPF 15 or below	SPF 16-29	Pump or aerosol spray	Powder, stick, roll-on, towelette	My skin may tan but with difficulty in the sun and my skin may peel.	Yes	7	Prefer not to answer	Blueberry	Blueberry
Female		45-54	Asian or Pacific Islander		101-199 pounds	151-160	5	8	SPF 50+	SPF 15 or below	Lotion, cream, liquid, milk, serum, gel	Lotion, cream, liquid, milk, serum, gel	My skin very rarely burns in the sun and tans very easily.	No	4	Any Children 12-17 years old,Adult 18+ years old	Blueberry	Two grapes or more
Female		18-24	Black/African American		101-199 pounds	111-120	5	0	SPF 16-29	SPF 16-29	Lotion, cream, liquid, milk, serum, gel	Powder, stick, roll-on, towelette	My skin may tan but with difficulty in the sun and my skin may peel.	Dont know	9	Adult 18+ years old	Almond	Raspberry
Female		25-34	Hispanic		101-199 pounds	101-110	5	0	SPF 50+	SPF 15 or below	Lotion, cream, liquid, milk, serum, gel	Powder, stick, roll-on, towelette	My skin burns moderately in the sun and tans gradually.	Dont know	5	Any Children 12-17 years old	Two grapes or more	Raspberry
Female		35-44	Hispanic		101-199 pounds	121-130	4	11	SPF 16-29	SPF 30-49	Lotion, cream, liquid, milk, serum, gel	Lotion, cream, liquid, milk, serum, gel	My skin rarely burns in the sun and tans easily.	No	5	Any Children 6-11 years old,Any Children 12-17 years old,Adult 18+ years old	Blueberry	Two grapes or more
Female		35-44	Asian or Pacific Islander		200-299 pounds	231-240	5	7	SPF 30-49	SPF 30-49	Lotion, cream, liquid, milk, serum, gel	Lotion, cream, liquid, milk, serum, gel	My skin always burns in the sun, never tans and skin may peel.	No	5	Any Children 6-11 years old,Any Children 12-17 years old	Raspberry	Two grapes or more
Male		25-34	Black/African American		100 pounds or less	100-90	6	0	SPF 30-49	SPF 16-29	Pump or aerosol spray	Powder, stick, roll-on, towelette	My skin may tan but with difficulty in the sun and my skin may peel.	No	10	Adult 18+ years old	Almond	Raspberry
Male		35-44	Black/African American		101-199 pounds	181-190	5	7	SPF 30-49	SPF 50+	Lotion, cream, liquid, milk, serum, gel	Powder, stick, roll-on, towelette	My skin very rarely burns in the sun and tans very easily.	No	6	Any Children 12-17 years old,Adult 18+ years old	Blueberry	Raspberry
Female		25-34	Black/African American		101-199 pounds	121-130	5	7	SPF 30-49	SPF 50+	Pump or aerosol spray	Pump or aerosol spray	My skin rarely burns in the sun and tans easily.	Dont know	5	Any Children under 2 years old,Any Children 6-11 years old,Adult 18+ years old	Two grapes or more	Two grapes or more
Male		35-44	Hispanic		101-199 pounds	151-160	6	0	SPF 50+	SPF 50+	Pump or aerosol spray	Pump or aerosol spray	My skin rarely burns in the sun and tans easily.	No	5	Any Children 12-17 years old	Two grapes or more	Two grapes or more
Male		35-44	Asian or Pacific Islander		101-199 pounds	161-170	5	10	SPF 16-29	SPF 16-29	Lotion, cream, liquid, milk, serum, gel	Lotion, cream, liquid, milk, serum, gel	My skin burns moderately in the sun and tans gradually.	No	6	Any Children 6-11 years old	Almond	Raspberry
Male		65-70	Black/African American		101-199 pounds	191-199	5	9	SPF 50+	SPF 50+	Lotion, cream, liquid, milk, serum, gel	Lotion, cream, liquid, milk, serum, gel	My skin rarely burns in the sun and tans easily.	No	12	Adult 18+ years old	Almond	Blueberry
Female		35-44	Hispanic		101-199 pounds	171-180	5	4	SPF 50+	SPF 50+	Lotion, cream, liquid, milk, serum, gel	Pump or aerosol spray	My skin very rarely burns in the sun and tans very easily.	No	5	Any Children 2-5 years old,Any Children 12-17 years old	Two grapes or more	Two grapes or more
Male		25-34	Hispanic		101-199 pounds	101-110	3	9	SPF 16-29	SPF 30-49	Lotion, cream, liquid, milk, serum, gel	Pump or aerosol spray	My skin burns moderately in the sun and tans gradually.	Yes	2	Any Children 2-5 years old	Blueberry	Small candy
Female		35-44	White/Caucasian		101-199 pounds	171-180	5	10	SPF 15 or below	SPF 15 or below	Lotion, cream, liquid, milk, serum, gel	Lotion, cream, liquid, milk, serum, gel	My skin rarely burns in the sun and tans easily.	No	4	Any Children under 2 years old,Any Children 6-11 years old	Almond	Raspberry
Male		25-34	Hispanic		101-199 pounds	131-140	5	6	SPF 50+	SPF 15 or below	Lotion, cream, liquid, milk, serum, gel	Lotion, cream, liquid, milk, serum, gel	My skin may tan but with difficulty in the sun and my skin may peel.	No	6	Prefer not to answer	Almond	Raspberry
Female		25-34	Black/African American		200-299 pounds	221-230	5	5	SPF 30-49	Have not used in past 12 months	Lotion, cream, liquid, milk, serum, gel		My skin rarely burns in the sun and tans easily.	No	9	Any Children 6-11 years old	I don't typically apply sunscreen products to my face
Female		18-24	Other		101-199 pounds	151-160	5	5	Have not used in past 12 months	SPF 16-29		Lotion, cream, liquid, milk, serum, gel	My skin never burns in the sun.	No	6	Any Children under 2 years old		Two grapes or more
Female		35-44	Hispanic		101-199 pounds	111-120	6	6	SPF 30-49	SPF 30-49	Lotion, cream, liquid, milk, serum, gel	Lotion, cream, liquid, milk, serum, gel	My skin always burns in the sun, never tans and skin may peel.	No	6	Any Children under 2 years old,Any Children 12-17 years old,Adult 18+ years old	Blueberry	Raspberry
Female		45-54	Hispanic		101-199 pounds	131-140	5	9	SPF 30-49	SPF 50+	Lotion, cream, liquid, milk, serum, gel	Lotion, cream, liquid, milk, serum, gel	My skin may tan but with difficulty in the sun and my skin may peel.	No	1	Any Children 12-17 years old	Raspberry	Raspberry
Male		45-54	Black/African American		101-199 pounds	181-190	5	9	SPF 16-29	SPF 16-29	Lotion, cream, liquid, milk, serum, gel	Lotion, cream, liquid, milk, serum, gel	My skin burns moderately in the sun and tans gradually.	No	9	Any Children 12-17 years old	Small candy	Blueberry
Female		25-34	Hispanic		101-199 pounds	121-130	5	3	SPF 50+	SPF 50+	Lotion, cream, liquid, milk, serum, gel	Lotion, cream, liquid, milk, serum, gel	My skin very rarely burns in the sun and tans very easily.	No	4	Any Children 12-17 years old	Almond	Raspberry
Male		25-34	Black/African American		200-299 pounds	221-230	5	11	SPF 16-29	SPF 16-29	Pump or aerosol spray	Pump or aerosol spray	My skin burns moderately in the sun and tans gradually.	N/A	8	Any Children 2-5 years old,Any Children 6-11 years old	Two grapes or more	Two grapes or more
Male		25-34	Black/African American		101-199 pounds	121-130	5	3	Have not used in past 12 months	SPF 50+		Lotion, cream, liquid, milk, serum, gel	My skin never burns in the sun.	No	10	Adult 18+ years old		Two grapes or more
Male		18-24	Black/African American		101-199 pounds	121-130	6	2	SPF 16-29	SPF 15 or below	Pump or aerosol spray	Lotion, cream, liquid, milk, serum, gel	My skin may tan but with difficulty in the sun and my skin may peel.	No	10	Adult 18+ years old	Small candy	Blueberry
Female		25-34	Indigenous		200-299 pounds	200-210	5	4	SPF 15 or below	SPF 15 or below	Lotion, cream, liquid, milk, serum, gel	Lotion, cream, liquid, milk, serum, gel	My skin very rarely burns in the sun and tans very easily.	No	6	Any Children under 2 years old,Adult 18+ years old	Almond	Raspberry
Male		18-24	Black/African American		101-199 pounds	121-130	5	9	SPF 30-49	SPF 50+	Pump or aerosol spray	Lotion, cream, liquid, milk, serum, gel	My skin burns moderately in the sun and tans gradually.	No	4	Any Children 6-11 years old	Blueberry	I don't typically apply sunscreen products to my arms
Female		35-44	Black/African American		101-199 pounds	131-140	5	2	SPF 15 or below	SPF 30-49	Lotion, cream, liquid, milk, serum, gel	Lotion, cream, liquid, milk, serum, gel	My skin very rarely burns in the sun and tans very easily.	No	8	Any Children 2-5 years old	Almond	Two grapes or more
Female		18-24	Black/African American		101-199 pounds	161-170	5	2	SPF 15 or below	SPF 30-49	Lotion, cream, liquid, milk, serum, gel	Lotion, cream, liquid, milk, serum, gel	My skin rarely burns in the sun and tans easily.	Dont know	7	Any Children 2-5 years old,Any Children 6-11 years old,Adult 18+ years old	Blueberry	Raspberry
Male		45-54	Black/African American		101-199 pounds	131-140	5	9	SPF 16-29	SPF 16-29	Lotion, cream, liquid, milk, serum, gel	Pump or aerosol spray	My skin rarely burns in the sun and tans easily.	N/A	5	Any Children under 2 years old	Blueberry	Raspberry
Female		18-24	Black/African American		101-199 pounds	111-120	5	1	SPF 30-49	SPF 30-49	Pump or aerosol spray	Pump or aerosol spray	My skin may tan but with difficulty in the sun and my skin may peel.	No	7	Any Children 2-5 years old	Blueberry	Two grapes or more
Female		18-24	Black/African American		100 pounds or less	89-80	5	3	SPF 30-49	SPF 50+	Powder, stick, roll-on, towelette	Lotion, cream, liquid, milk, serum, gel	My skin may tan but with difficulty in the sun and my skin may peel.	Yes	9	Any Children 6-11 years old	Small candy	Small candy
Female		18-24	Hispanic		101-199 pounds	151-160	5	2	SPF 30-49	SPF 30-49	Lotion, cream, liquid, milk, serum, gel	Lotion, cream, liquid, milk, serum, gel	My skin rarely burns in the sun and tans easily.	Yes	4	Adult 18+ years old	Blueberry	Two grapes or more
Female		25-34	Black/African American		200-299 pounds	200-210	5	4	Have not used in past 12 months	SPF 15 or below		Lotion, cream, liquid, milk, serum, gel	My skin burns moderately in the sun and tans gradually.	No	11	Any Children under 2 years old,Any Children 2-5 years old,Any Children 6-11 years old		Two grapes or more
Female		55-64	Black/African American		101-199 pounds	171-180	5	3	SPF 15 or below	Have not used in past 12 months	Lotion, cream, liquid, milk, serum, gel		My skin very rarely burns in the sun and tans very easily.	No	7	Any Children 12-17 years old	Blueberry
Female		25-34	White/Caucasian		101-199 pounds	111-120	5	1	SPF 15 or below	SPF 15 or below	Lotion, cream, liquid, milk, serum, gel	Lotion, cream, liquid, milk, serum, gel	My skin rarely burns in the sun and tans easily.	Yes	5	Any Children under 2 years old,Any Children 2-5 years old,Any Children 6-11 years old,Adult 18+ years old	Raspberry	Two grapes or more
Female		55-64	Black/African American		200-299 pounds	271-280	5	5	SPF 15 or below	SPF 15 or below	Lotion, cream, liquid, milk, serum, gel	Lotion, cream, liquid, milk, serum, gel	My skin never burns in the sun.	N/A	9	Any Children 6-11 years old,Any Children 12-17 years old,Adult 18+ years old	I don't typically apply sunscreen products to my face	I don't typically apply sunscreen products to my arms
Female		55-64	Asian or Pacific Islander		101-199 pounds	151-160	5	0	SPF 15 or below	SPF 15 or below	Pump or aerosol spray	Lotion, cream, liquid, milk, serum, gel	My skin very rarely burns in the sun and tans very easily.	No	8	Adult 18+ years old	Blueberry	Almond
Female		25-34	Asian or Pacific Islander		101-199 pounds	111-120	5	2	SPF 16-29	SPF 50+	Lotion, cream, liquid, milk, serum, gel	Lotion, cream, liquid, milk, serum, gel	My skin may tan but with difficulty in the sun and my skin may peel.	No	9	Adult 18+ years old	Small candy	Raspberry
Female		18-24	Bi-racial/Multiple ethnicities		101-199 pounds	111-120	5	3	SPF 50+	SPF 50+	Lotion, cream, liquid, milk, serum, gel	Lotion, cream, liquid, milk, serum, gel	My skin very rarely burns in the sun and tans very easily.	No	9	Any Children 6-11 years old,Adult 18+ years old	Raspberry	Two grapes or more
Female		18-24	Hispanic		400 pounds or more	400 pounds or more	6	0	SPF 30-49	SPF 30-49	Powder, stick, roll-on, towelette	Pump or aerosol spray	My skin always burns in the sun, never tans and skin may peel.	No	8	Prefer not to answer	Almond	Small candy
Female		45-54	Hispanic		101-199 pounds	131-140	4	11	SPF 50+	SPF 15 or below	Lotion, cream, liquid, milk, serum, gel	Lotion, cream, liquid, milk, serum, gel	My skin very rarely burns in the sun and tans very easily.	No	7	Any Children 6-11 years old,Adult 18+ years old	Small candy	Almond
Female		18-24	Black/African American		101-199 pounds	121-130	5	7	SPF 50+	SPF 30-49	Lotion, cream, liquid, milk, serum, gel	Lotion, cream, liquid, milk, serum, gel	My skin never burns in the sun.	No	9	Adult 18+ years old	Blueberry	Almond
Male		25-34	Hispanic		100 pounds or less	100-90	4	9	SPF 15 or below	SPF 16-29	Lotion, cream, liquid, milk, serum, gel	Lotion, cream, liquid, milk, serum, gel	My skin may tan but with difficulty in the sun and my skin may peel.	No	6	Any Children 2-5 years old	Almond	Almond
Male		25-34	White/Caucasian		101-199 pounds	151-160	5	5	SPF 16-29	SPF 30-49	Lotion, cream, liquid, milk, serum, gel	Powder, stick, roll-on, towelette	My skin rarely burns in the sun and tans easily.	No	3	Any Children 6-11 years old,Adult 18+ years old	Almond	Raspberry
Female		45-54	Indigenous		200-299 pounds	200-210	5	7	SPF 15 or below	SPF 50+	Lotion, cream, liquid, milk, serum, gel	Pump or aerosol spray	My skin burns moderately in the sun and tans gradually.	Dont know	4	Adult 18+ years old	Blueberry	Two grapes or more
Female		55-64	Black/African American		200-299 pounds	221-230	5	1	SPF 15 or below	SPF 15 or below	Lotion, cream, liquid, milk, serum, gel	Lotion, cream, liquid, milk, serum, gel	My skin rarely burns in the sun and tans easily.	No	9	Adult 18+ years old	Two grapes or more	Two grapes or more
Female		55-64	Black/African American		200-299 pounds	200-210	5	7	SPF 30-49	SPF 16-29	Lotion, cream, liquid, milk, serum, gel	Lotion, cream, liquid, milk, serum, gel	My skin rarely burns in the sun and tans easily.	No	9	Adult 18+ years old	Almond	Blueberry
Female		25-34	Asian or Pacific Islander		101-199 pounds	111-120	4	9	SPF 30-49	SPF 30-49	Lotion, cream, liquid, milk, serum, gel	Lotion, cream, liquid, milk, serum, gel	My skin burns moderately in the sun and tans gradually.	Yes	9	Adult 18+ years old	Blueberry	Small candy
Female		25-34	Black/African American		101-199 pounds	141-150	5	6	SPF 30-49	SPF 16-29	Pump or aerosol spray	Lotion, cream, liquid, milk, serum, gel	My skin burns moderately in the sun and tans gradually.	No	5	Any Children 6-11 years old,Any Children 12-17 years old	Almond	Raspberry
Male		25-34	White/Caucasian		101-199 pounds	191-199	5	8	SPF 30-49	SPF 30-49	Lotion, cream, liquid, milk, serum, gel	Lotion, cream, liquid, milk, serum, gel	My skin always burns in the sun, never tans and skin may peel.	No	4	Any Children 6-11 years old	Raspberry	Raspberry
Male		18-24	Black/African American		101-199 pounds	151-160	5	11	SPF 16-29	SPF 15 or below	Lotion, cream, liquid, milk, serum, gel	Lotion, cream, liquid, milk, serum, gel	My skin may tan but with difficulty in the sun and my skin may peel.	No	10	Any Children 6-11 years old,Adult 18+ years old	Almond	Almond
Female		25-34	Hispanic		200-299 pounds	231-240	5	6	SPF 15 or below	SPF 50+	Lotion, cream, liquid, milk, serum, gel	Pump or aerosol spray	My skin rarely burns in the sun and tans easily.	No	6	Any Children under 2 years old,Any Children 6-11 years old	Blueberry	Two grapes or more
Female		45-54	Black/African American		101-199 pounds	151-160	5	6	SPF 15 or below	SPF 15 or below	Lotion, cream, liquid, milk, serum, gel	Lotion, cream, liquid, milk, serum, gel	My skin never burns in the sun.	No	12	Adult 18+ years old	Small candy	Raspberry
Male		18-24	Black/African American		200-299 pounds	211-220	5	9	SPF 30-49	SPF 30-49	Lotion, cream, liquid, milk, serum, gel	Lotion, cream, liquid, milk, serum, gel	My skin may tan but with difficulty in the sun and my skin may peel.	Dont know	6	Adult 18+ years old	Small candy	Blueberry
Female		25-34	Other		100 pounds or less	100-90	6	6	SPF 15 or below	SPF 16-29	Lotion, cream, liquid, milk, serum, gel	Lotion, cream, liquid, milk, serum, gel	My skin always burns in the sun, never tans and skin may peel.	No	8	Adult 18+ years old	Raspberry	Raspberry
Male		18-24	White/Caucasian		100 pounds or less	89-80	5	5	SPF 15 or below	SPF 16-29	Lotion, cream, liquid, milk, serum, gel	Lotion, cream, liquid, milk, serum, gel	My skin always burns in the sun, never tans and skin may peel.	Yes	1	Any Children under 2 years old,Adult 18+ years old	I don't typically apply sunscreen products to my face	Blueberry
Female		45-54	Black/African American		101-199 pounds	151-160	5	5	SPF 30-49	SPF 30-49	Lotion, cream, liquid, milk, serum, gel	Lotion, cream, liquid, milk, serum, gel	My skin burns moderately in the sun and tans gradually.	No	9	Any Children 6-11 years old,Any Children 12-17 years old	Almond	Two grapes or more
Male		45-54	Hispanic		101-199 pounds	151-160	5	11	SPF 16-29	Have not used in past 12 months	Lotion, cream, liquid, milk, serum, gel		My skin may tan but with difficulty in the sun and my skin may peel.	No	5	Any Children 6-11 years old,Any Children 12-17 years old	Almond
Female		18-24	Hispanic		101-199 pounds	191-199	5	2	SPF 16-29	SPF 16-29	Lotion, cream, liquid, milk, serum, gel	Lotion, cream, liquid, milk, serum, gel	My skin may tan but with difficulty in the sun and my skin may peel.	No	7	Any Children under 2 years old,Adult 18+ years old	Blueberry	Almond
Female		25-34	Hispanic		101-199 pounds	151-160	5	5	SPF 30-49	SPF 30-49	Pump or aerosol spray	Pump or aerosol spray	My skin may tan but with difficulty in the sun and my skin may peel.	No	3	Adult 18+ years old	Almond	Almond
Female		25-34	Black/African American		101-199 pounds	161-170	5	4	SPF 16-29	SPF 30-49	Lotion, cream, liquid, milk, serum, gel	Pump or aerosol spray	My skin burns moderately in the sun and tans gradually.	No	10	Adult 18+ years old	Raspberry	Almond
Female		25-34	Bi-racial/Multiple ethnicities		101-199 pounds	141-150	5	4	SPF 30-49	SPF 30-49	Other	Powder, stick, roll-on, towelette	My skin rarely burns in the sun and tans easily.	No	7	Any Children 2-5 years old,Any Children 6-11 years old,Adult 18+ years old	Small candy	Raspberry
Female		35-44	Black/African American		101-199 pounds	181-190	5	6	SPF 30-49	SPF 30-49	Pump or aerosol spray	Lotion, cream, liquid, milk, serum, gel	My skin rarely burns in the sun and tans easily.	N/A	7	Any Children 6-11 years old	Small candy	Almond
Male		25-34	Black/African American		101-199 pounds	151-160	6	6	SPF 15 or below	SPF 15 or below	Lotion, cream, liquid, milk, serum, gel	Lotion, cream, liquid, milk, serum, gel	My skin may tan but with difficulty in the sun and my skin may peel.	No	9	Adult 18+ years old	Small candy	Small candy
Female		25-34	Hispanic		101-199 pounds	191-199	5	3	SPF 50+	SPF 50+	Lotion, cream, liquid, milk, serum, gel	Pump or aerosol spray	My skin burns moderately in the sun and tans gradually.	No	4	Adult 18+ years old	Two grapes or more	Two grapes or more
Male		25-34	White/Caucasian		101-199 pounds	111-120	5	5	SPF 16-29	Have not used in past 12 months	Lotion, cream, liquid, milk, serum, gel		My skin may tan but with difficulty in the sun and my skin may peel.	N/A	8	Any Children under 2 years old,Adult 18+ years old	Two grapes or more
Female		35-44	Black/African American		101-199 pounds	191-199	5	5	SPF 30-49	SPF 50+	Lotion, cream, liquid, milk, serum, gel	Lotion, cream, liquid, milk, serum, gel	My skin burns moderately in the sun and tans gradually.	No	9	Any Children 12-17 years old,Adult 18+ years old	Blueberry	Almond
Female		45-54	Other		200-299 pounds	200-210	5	2	SPF 50+	SPF 50+	Lotion, cream, liquid, milk, serum, gel	Lotion, cream, liquid, milk, serum, gel	My skin always burns in the sun, never tans and skin may peel.	N/A	3	Adult 18+ years old	Small candy	Small candy
Male		45-54	Asian or Pacific Islander		200-299 pounds	231-240	5	8	SPF 30-49	SPF 16-29	Lotion, cream, liquid, milk, serum, gel	Pump or aerosol spray	My skin burns moderately in the sun and tans gradually.	No	7	Adult 18+ years old	Almond	Raspberry
Female		25-34	Black/African American		101-199 pounds	141-150	5	4	SPF 15 or below	SPF 30-49	Lotion, cream, liquid, milk, serum, gel	Lotion, cream, liquid, milk, serum, gel	My skin very rarely burns in the sun and tans very easily.	No	8	Any Children 2-5 years old,Any Children 6-11 years old	Raspberry	Almond
Male		35-44	Bi-racial/Multiple ethnicities		200-299 pounds	200-210	6	0	SPF 15 or below	SPF 30-49	Pump or aerosol spray	Pump or aerosol spray	My skin very rarely burns in the sun and tans very easily.	No	5	Adult 18+ years old	Almond	Raspberry
Male		65-70	Black/African American		101-199 pounds	181-190	5	11	SPF 15 or below	Have not used in past 12 months	Lotion, cream, liquid, milk, serum, gel		My skin never burns in the sun.	No	9	Adult 18+ years old	Blueberry
Male		25-34	Black/African American		101-199 pounds	131-140	5	7	SPF 16-29	SPF 16-29	Lotion, cream, liquid, milk, serum, gel	Lotion, cream, liquid, milk, serum, gel	My skin may tan but with difficulty in the sun and my skin may peel.	Prefer not to answer	10	Any Children 6-11 years old	Small candy	Blueberry
Male		35-44	Bi-racial/Multiple ethnicities		101-199 pounds	161-170	6	6	Have not used in past 12 months	SPF 30-49		Lotion, cream, liquid, milk, serum, gel	My skin rarely burns in the sun and tans easily.	No	6	Any Children 6-11 years old		Almond
Female		25-34	Black/African American		101-199 pounds	161-170	5	5	SPF 30-49	SPF 50+	Lotion, cream, liquid, milk, serum, gel	Pump or aerosol spray	My skin rarely burns in the sun and tans easily.	No	7	Prefer not to answer	Almond	Almond
Female		25-34	Asian or Pacific Islander		101-199 pounds	191-199	5	3	SPF 30-49	Have not used in past 12 months	Lotion, cream, liquid, milk, serum, gel		My skin may tan but with difficulty in the sun and my skin may peel.	No	6	Adult 18+ years old	Raspberry
Female		25-34	Hispanic		101-199 pounds	131-140	5	3	SPF 50+	SPF 50+	Lotion, cream, liquid, milk, serum, gel	Lotion, cream, liquid, milk, serum, gel	My skin burns moderately in the sun and tans gradually.	No	2	Any Children 6-11 years old	Small candy	Raspberry
Female		55-64	Black/African American		101-199 pounds	151-160	5	4	SPF 50+	SPF 30-49	Lotion, cream, liquid, milk, serum, gel	Lotion, cream, liquid, milk, serum, gel	My skin may tan but with difficulty in the sun and my skin may peel.	No	7	Adult 18+ years old	Raspberry	Two grapes or more
Female		25-34	Hispanic		101-199 pounds	101-110	5	4	SPF 16-29	SPF 16-29	Pump or aerosol spray	Pump or aerosol spray	My skin may tan but with difficulty in the sun and my skin may peel.	No	5	Adult 18+ years old	Raspberry	Two grapes or more
Male		35-44	White/Caucasian		200-299 pounds	251-260	5	10	SPF 30-49	SPF 30-49	Lotion, cream, liquid, milk, serum, gel	Lotion, cream, liquid, milk, serum, gel	My skin burns moderately in the sun and tans gradually.	Yes	7	Adult 18+ years old	Small candy	Small candy
Male		35-44	Black/African American		101-199 pounds	101-110	5	9	SPF 30-49	SPF 50+	Lotion, cream, liquid, milk, serum, gel	Lotion, cream, liquid, milk, serum, gel	My skin may tan but with difficulty in the sun and my skin may peel.	No	6	Any Children 6-11 years old,Adult 18+ years old	Raspberry	Raspberry
Female		25-34	Hispanic		101-199 pounds	151-160	5	0	SPF 50+	SPF 50+	Lotion, cream, liquid, milk, serum, gel	Lotion, cream, liquid, milk, serum, gel	My skin rarely burns in the sun and tans easily.	No	8	Any Children under 2 years old,Any Children 6-11 years old,Any Children 12-17 years old,Adult 18+ years old	Small candy	Almond
Male		65-70	Asian or Pacific Islander		101-199 pounds	141-150	5	6	SPF 50+	SPF 50+	Lotion, cream, liquid, milk, serum, gel	Lotion, cream, liquid, milk, serum, gel	My skin may tan but with difficulty in the sun and my skin may peel.	No	6	Adult 18+ years old	Blueberry	Two grapes or more
Female		18-24	Black/African American		101-199 pounds	111-120	5	8	SPF 16-29	SPF 16-29	Lotion, cream, liquid, milk, serum, gel	Lotion, cream, liquid, milk, serum, gel	My skin may tan but with difficulty in the sun and my skin may peel.	No	11	Adult 18+ years old	Raspberry	Two grapes or more
Female		35-44	Hispanic		101-199 pounds	151-160	5	7	SPF 50+	SPF 50+	Lotion, cream, liquid, milk, serum, gel	Lotion, cream, liquid, milk, serum, gel	My skin always burns in the sun, never tans and skin may peel.	No	5	Any Children 2-5 years old,Any Children 6-11 years old,Adult 18+ years old	Almond	Two grapes or more
Female		25-34	Black/African American		200-299 pounds	221-230	5	7	SPF 50+	SPF 50+	Lotion, cream, liquid, milk, serum, gel	Lotion, cream, liquid, milk, serum, gel	My skin rarely burns in the sun and tans easily.	No	5	Prefer not to answer	Two grapes or more	Two grapes or more
Female		18-24	Black/African American		101-199 pounds	101-110	4	6	SPF 15 or below	SPF 16-29	Lotion, cream, liquid, milk, serum, gel	Powder, stick, roll-on, towelette	My skin may tan but with difficulty in the sun and my skin may peel.	No	7	Prefer not to answer	Blueberry	Almond
Female		35-44	Black/African American		101-199 pounds	151-160	5	5	SPF 15 or below	SPF 15 or below	Lotion, cream, liquid, milk, serum, gel	Lotion, cream, liquid, milk, serum, gel	My skin never burns in the sun.	No	8	Any Children 6-11 years old,Any Children 12-17 years old	Small candy	Almond
Female		35-44	Hispanic		101-199 pounds	121-130	5	9	SPF 50+	SPF 50+	Lotion, cream, liquid, milk, serum, gel	Lotion, cream, liquid, milk, serum, gel	My skin burns moderately in the sun and tans gradually.	No	6	Any Children 6-11 years old,Adult 18+ years old	Almond	Almond
Female		45-54	Hispanic		101-199 pounds	181-190	5	8	SPF 30-49	SPF 50+	Lotion, cream, liquid, milk, serum, gel	Pump or aerosol spray	My skin always burns in the sun, never tans and skin may peel.	Yes	2	Any Children 6-11 years old,Adult 18+ years old	Small candy	Raspberry
Female		35-44	Black/African American		101-199 pounds	141-150	5	4	SPF 30-49	SPF 30-49	Pump or aerosol spray	Powder, stick, roll-on, towelette	My skin rarely burns in the sun and tans easily.	No	5	Any Children 12-17 years old,Adult 18+ years old	Raspberry	Two grapes or more
Female		18-24	Black/African American		101-199 pounds	101-110	5	6	Have not used in past 12 months	SPF 50+		Pump or aerosol spray	My skin burns moderately in the sun and tans gradually.	N/A	8	Prefer not to answer		Two grapes or more
Female		35-44	Asian or Pacific Islander		100 pounds or less	89-80	5	11	SPF 50+	SPF 50+	Lotion, cream, liquid, milk, serum, gel	Lotion, cream, liquid, milk, serum, gel	My skin always burns in the sun, never tans and skin may peel.	No	2	Any Children 6-11 years old	Blueberry	Almond
Female		45-54	Hispanic		101-199 pounds	111-120	5	6	SPF 50+	SPF 50+	Lotion, cream, liquid, milk, serum, gel	Lotion, cream, liquid, milk, serum, gel	My skin burns moderately in the sun and tans gradually.	No	3	Adult 18+ years old	Almond	Raspberry
Female		25-34	Indigenous		101-199 pounds	161-170	5	3	SPF 30-49	SPF 30-49	Pump or aerosol spray	Lotion, cream, liquid, milk, serum, gel	My skin may tan but with difficulty in the sun and my skin may peel.	No	2	Any Children under 2 years old,Any Children 6-11 years old,Any Children 12-17 years old	Almond	Raspberry
Female		18-24	Black/African American		101-199 pounds	111-120	7	1	SPF 15 or below	SPF 30-49	Lotion, cream, liquid, milk, serum, gel	Powder, stick, roll-on, towelette	My skin burns moderately in the sun and tans gradually.	No	9	Prefer not to answer	Blueberry	Small candy
Female		45-54	Other		101-199 pounds	191-199	5	9	SPF 50+	SPF 50+	Lotion, cream, liquid, milk, serum, gel	Lotion, cream, liquid, milk, serum, gel	My skin burns moderately in the sun and tans gradually.	Yes	3	Any Children 6-11 years old	Blueberry	Raspberry
Female		18-24	Bi-racial/Multiple ethnicities		101-199 pounds	141-150	5	1	SPF 16-29	SPF 30-49	Lotion, cream, liquid, milk, serum, gel	Lotion, cream, liquid, milk, serum, gel	My skin rarely burns in the sun and tans easily.	No	8	Adult 18+ years old	Raspberry	Raspberry
Female		55-64	Black/African American		101-199 pounds	161-170	5	6	SPF 16-29	SPF 50+	Lotion, cream, liquid, milk, serum, gel	Lotion, cream, liquid, milk, serum, gel	My skin burns moderately in the sun and tans gradually.	No	7	Adult 18+ years old	Almond	Almond
Female		18-24	Black/African American		101-199 pounds	101-110	5	1	SPF 15 or below	SPF 15 or below	Lotion, cream, liquid, milk, serum, gel	Lotion, cream, liquid, milk, serum, gel	My skin never burns in the sun.	Dont know	2	Any Children 2-5 years old	Small candy	Small candy
Female		18-24	Black/African American		200-299 pounds	231-240	5	3	SPF 15 or below	SPF 15 or below	Lotion, cream, liquid, milk, serum, gel	Lotion, cream, liquid, milk, serum, gel	My skin rarely burns in the sun and tans easily.	No	4	Any Children 6-11 years old	Blueberry	Raspberry
Male		25-34	Bi-racial/Multiple ethnicities		200-299 pounds	291-299	6	1	SPF 15 or below	SPF 15 or below	Pump or aerosol spray	Lotion, cream, liquid, milk, serum, gel	My skin rarely burns in the sun and tans easily.	Yes	4	Adult 18+ years old	Blueberry	Almond
Female		25-34	Asian or Pacific Islander		101-199 pounds	111-120	5	4	SPF 30-49	SPF 15 or below	Lotion, cream, liquid, milk, serum, gel	Lotion, cream, liquid, milk, serum, gel	My skin rarely burns in the sun and tans easily.	No	6	Any Children under 2 years old	Small candy	Blueberry
Male		25-34	Black/African American		101-199 pounds	101-110	5	2	SPF 15 or below	SPF 50+	Lotion, cream, liquid, milk, serum, gel	Lotion, cream, liquid, milk, serum, gel	My skin rarely burns in the sun and tans easily.	Dont know	10	Any Children 2-5 years old,Any Children 6-11 years old,Adult 18+ years old	Two grapes or more	Blueberry
Male		35-44	Hispanic		200-299 pounds	200-210	5	8	SPF 50+	SPF 15 or below	Lotion, cream, liquid, milk, serum, gel	Pump or aerosol spray	My skin rarely burns in the sun and tans easily.	No	4	Any Children 2-5 years old,Any Children 6-11 years old	Two grapes or more	Two grapes or more
Male		35-44	Asian or Pacific Islander		101-199 pounds	151-160	5	7	SPF 50+	SPF 30-49	Pump or aerosol spray	Lotion, cream, liquid, milk, serum, gel	My skin may tan but with difficulty in the sun and my skin may peel.	No	7	Any Children under 2 years old	Blueberry	Almond
Male		35-44	Hispanic		101-199 pounds	151-160	5	8	SPF 16-29	SPF 16-29	Pump or aerosol spray	Pump or aerosol spray	My skin burns moderately in the sun and tans gradually.	No	4	Adult 18+ years old	Raspberry	Raspberry
Male		25-34	Asian or Pacific Islander		200-299 pounds	200-210	5	8	SPF 16-29	SPF 16-29	Lotion, cream, liquid, milk, serum, gel	Lotion, cream, liquid, milk, serum, gel	My skin may tan but with difficulty in the sun and my skin may peel.	No	4	Any Children 2-5 years old	Small candy	Small candy
Female		35-44	Hispanic		101-199 pounds	111-120	5	2	SPF 50+	SPF 50+	Lotion, cream, liquid, milk, serum, gel	Lotion, cream, liquid, milk, serum, gel	My skin rarely burns in the sun and tans easily.	No	4	Any Children 2-5 years old	Raspberry	Raspberry
Female		18-24	Black/African American		200-299 pounds	221-230	6	5	SPF 30-49	SPF 15 or below	Lotion, cream, liquid, milk, serum, gel	Pump or aerosol spray	My skin rarely burns in the sun and tans easily.	No	7	Adult 18+ years old	Blueberry	Almond
Female		35-44	Black/African American		101-199 pounds	161-170	5	7	SPF 30-49	SPF 15 or below	Lotion, cream, liquid, milk, serum, gel	Lotion, cream, liquid, milk, serum, gel	My skin rarely burns in the sun and tans easily.	No	7	Any Children 6-11 years old,Any Children 12-17 years old,Adult 18+ years old	Blueberry	Blueberry
Female		25-34	Hispanic		101-199 pounds	141-150	5	1	SPF 16-29	SPF 50+	Lotion, cream, liquid, milk, serum, gel	Lotion, cream, liquid, milk, serum, gel	My skin may tan but with difficulty in the sun and my skin may peel.	No	5	Any Children under 2 years old,Any Children 2-5 years old	Small candy	Two grapes or more
Male		35-44	Black/African American		101-199 pounds	121-130	5	11	SPF 16-29	SPF 30-49	Lotion, cream, liquid, milk, serum, gel	Pump or aerosol spray	My skin may tan but with difficulty in the sun and my skin may peel.	Yes	9	Any Children 6-11 years old	Almond	Small candy
Female		25-34	Other		100 pounds or less	89-80	4	8	SPF 30-49	SPF 30-49	Lotion, cream, liquid, milk, serum, gel	Pump or aerosol spray	My skin burns moderately in the sun and tans gradually.	Dont know	3	Prefer not to answer	Small candy	Almond
Female		18-24	Black/African American		200-299 pounds	200-210	5	10	SPF 15 or below	SPF 16-29	Lotion, cream, liquid, milk, serum, gel	Lotion, cream, liquid, milk, serum, gel	My skin may tan but with difficulty in the sun and my skin may peel.	Yes	10	Any Children 2-5 years old	Two grapes or more	Raspberry
Male		25-34	Black/African American		101-199 pounds	121-130	6	0	SPF 30-49	SPF 16-29	Powder, stick, roll-on, towelette	Powder, stick, roll-on, towelette	My skin never burns in the sun.	No	9	Adult 18+ years old	Almond	Blueberry
Male		18-24	Black/African American		101-199 pounds	111-120	5	8	SPF 16-29	SPF 30-49	Lotion, cream, liquid, milk, serum, gel	Lotion, cream, liquid, milk, serum, gel	My skin very rarely burns in the sun and tans very easily.	No	10	Adult 18+ years old	Blueberry	Almond
Male		35-44	Black/African American		200-299 pounds	231-240	6	2	SPF 30-49	SPF 30-49	Lotion, cream, liquid, milk, serum, gel	Powder, stick, roll-on, towelette	My skin burns moderately in the sun and tans gradually.	No	9	Any Children under 2 years old	Blueberry	Blueberry
Female		25-34	Black/African American		100 pounds or less	89-80	5	6	SPF 16-29	SPF 30-49	Powder, stick, roll-on, towelette	Lotion, cream, liquid, milk, serum, gel	My skin always burns in the sun, never tans and skin may peel.	Yes	7	Adult 18+ years old	Two grapes or more	Small candy
Male		25-34	White/Caucasian		101-199 pounds	141-150	5	10	SPF 30-49	SPF 30-49	Lotion, cream, liquid, milk, serum, gel	Pump or aerosol spray	My skin rarely burns in the sun and tans easily.	No	5	Adult 18+ years old	Almond	Almond
Female		45-54	Hispanic		101-199 pounds	191-199	5	1	SPF 15 or below	SPF 50+	Lotion, cream, liquid, milk, serum, gel	Lotion, cream, liquid, milk, serum, gel	My skin burns moderately in the sun and tans gradually.	No	4	Adult 18+ years old	Almond	Almond
Female		25-34	Hispanic		101-199 pounds	111-120	5	0	SPF 30-49	SPF 30-49	Lotion, cream, liquid, milk, serum, gel	Lotion, cream, liquid, milk, serum, gel	My skin very rarely burns in the sun and tans very easily.	No	9	Any Children 12-17 years old	Blueberry	Almond
Male		45-54	Black/African American		101-199 pounds	191-199	5	6	SPF 30-49	Have not used in past 12 months	Lotion, cream, liquid, milk, serum, gel		My skin rarely burns in the sun and tans easily.	No	9	Adult 18+ years old	Blueberry
Female		55-64	Indigenous		101-199 pounds	151-160	5	3	SPF 50+	Have not used in past 12 months	Lotion, cream, liquid, milk, serum, gel		My skin rarely burns in the sun and tans easily.	No	9	Adult 18+ years old	Almond
Female		45-54	Other		100 pounds or less	100-90	4	2	SPF 50+	SPF 30-49	Lotion, cream, liquid, milk, serum, gel	Lotion, cream, liquid, milk, serum, gel	My skin may tan but with difficulty in the sun and my skin may peel.	No	4	Any Children 12-17 years old,Adult 18+ years old	Small candy	Almond
Female		18-24	Hispanic		101-199 pounds	131-140	5	7	SPF 15 or below	SPF 15 or below	Lotion, cream, liquid, milk, serum, gel	Lotion, cream, liquid, milk, serum, gel	My skin rarely burns in the sun and tans easily.	Yes	6	Any Children under 2 years old,Adult 18+ years old	Almond	Raspberry
Female		35-44	Hispanic		101-199 pounds	111-120	5	2	SPF 50+	SPF 30-49	Powder, stick, roll-on, towelette	Pump or aerosol spray	My skin may tan but with difficulty in the sun and my skin may peel.	Yes	5	Prefer not to answer	Raspberry	Almond
Female		25-34	Hispanic		101-199 pounds	131-140	5	5	SPF 30-49	SPF 30-49	Lotion, cream, liquid, milk, serum, gel	Lotion, cream, liquid, milk, serum, gel	My skin may tan but with difficulty in the sun and my skin may peel.	No	3	Any Children 2-5 years old,Any Children 12-17 years old	Raspberry	Raspberry
Male		25-34	Hispanic		101-199 pounds	151-160	6	2	SPF 16-29	SPF 30-49	Lotion, cream, liquid, milk, serum, gel	Lotion, cream, liquid, milk, serum, gel	My skin may tan but with difficulty in the sun and my skin may peel.	No	8	Any Children 6-11 years old	Raspberry	Raspberry
Female		25-34	Asian or Pacific Islander		101-199 pounds	101-110	5	3	SPF 30-49	SPF 50+	Lotion, cream, liquid, milk, serum, gel	Lotion, cream, liquid, milk, serum, gel	My skin rarely burns in the sun and tans easily.	No	2	Any Children under 2 years old,Any Children 2-5 years old,Any Children 6-11 years old	Blueberry	Blueberry
Female		18-24	Bi-racial/Multiple ethnicities		200-299 pounds	231-240	5	4	SPF 16-29	SPF 16-29	Lotion, cream, liquid, milk, serum, gel	Lotion, cream, liquid, milk, serum, gel	My skin rarely burns in the sun and tans easily.	No	5	Adult 18+ years old	Blueberry	Raspberry
Female		25-34	Indigenous		101-199 pounds	121-130	4	6	SPF 15 or below	SPF 30-49	Lotion, cream, liquid, milk, serum, gel	Pump or aerosol spray	My skin rarely burns in the sun and tans easily.	No	7	Any Children 2-5 years old	Blueberry	Almond
Male		35-44	Asian or Pacific Islander		200-299 pounds	200-210	5	10	SPF 50+	SPF 50+	Pump or aerosol spray	Pump or aerosol spray	My skin rarely burns in the sun and tans easily.	No	6	Adult 18+ years old	Blueberry	Small candy
Male		18-24	White/Caucasian		101-199 pounds	141-150	6	3	SPF 16-29	SPF 30-49	Pump or aerosol spray	Lotion, cream, liquid, milk, serum, gel	My skin rarely burns in the sun and tans easily.	No	5	Prefer not to answer	Raspberry	Almond
Female		35-44	Black/African American		300-399 pounds	311-320	5	9	SPF 16-29	SPF 30-49	Pump or aerosol spray	Powder, stick, roll-on, towelette	My skin burns moderately in the sun and tans gradually.	No	10	Any Children 12-17 years old	Blueberry	Blueberry
Male		35-44	Hispanic		200-299 pounds	241-250	5	11	SPF 15 or below	SPF 15 or below	Lotion, cream, liquid, milk, serum, gel	Lotion, cream, liquid, milk, serum, gel	My skin never burns in the sun.	No	9	Any Children 2-5 years old	Blueberry	Small candy
Male		35-44	Black/African American		200-299 pounds	221-230	6	0	SPF 16-29	SPF 16-29	Lotion, cream, liquid, milk, serum, gel	Lotion, cream, liquid, milk, serum, gel	My skin rarely burns in the sun and tans easily.	No	10	Adult 18+ years old	Blueberry	Blueberry
Female		18-24	Black/African American		101-199 pounds	111-120	5	4	SPF 15 or below	SPF 16-29	Lotion, cream, liquid, milk, serum, gel	Lotion, cream, liquid, milk, serum, gel	My skin may tan but with difficulty in the sun and my skin may peel.	No	5	Adult 18+ years old	Blueberry	Two grapes or more
Female		25-34	Indigenous		101-199 pounds	121-130	5	3	SPF 15 or below	SPF 30-49	Lotion, cream, liquid, milk, serum, gel	Lotion, cream, liquid, milk, serum, gel	My skin rarely burns in the sun and tans easily.	No	7	Any Children under 2 years old,Any Children 6-11 years old,Adult 18+ years old	Two grapes or more	Raspberry
Female		18-24	Hispanic		100 pounds or less	89-80	4	4	SPF 15 or below	SPF 16-29	Lotion, cream, liquid, milk, serum, gel	Pump or aerosol spray	My skin may tan but with difficulty in the sun and my skin may peel.	Yes	6	Any Children under 2 years old	Almond	Raspberry
Male		25-34	Asian or Pacific Islander		101-199 pounds	151-160	5	7	SPF 30-49	SPF 50+	Pump or aerosol spray	Lotion, cream, liquid, milk, serum, gel	My skin rarely burns in the sun and tans easily.	N/A	9	Adult 18+ years old	I don't typically apply sunscreen products to my face	Blueberry
Male		35-44	Hispanic		101-199 pounds	161-170	6	2	SPF 50+	SPF 50+	Pump or aerosol spray	Pump or aerosol spray	My skin burns moderately in the sun and tans gradually.	No	11	Any Children under 2 years old	Raspberry	Raspberry
Female		18-24	Asian or Pacific Islander		101-199 pounds	101-110	5	2	SPF 15 or below	SPF 16-29	Pump or aerosol spray	Pump or aerosol spray	My skin may tan but with difficulty in the sun and my skin may peel.	Yes	6	Any Children 2-5 years old	Raspberry	Raspberry
Male		35-44	Asian or Pacific Islander		101-199 pounds	131-140	5	5	SPF 30-49	SPF 30-49	Lotion, cream, liquid, milk, serum, gel	Lotion, cream, liquid, milk, serum, gel	My skin burns moderately in the sun and tans gradually.	No	4	Adult 18+ years old	Almond	Raspberry
Female		25-34	White/Caucasian		101-199 pounds	101-110	5	7	SPF 50+	SPF 50+	Pump or aerosol spray	Pump or aerosol spray	My skin very rarely burns in the sun and tans very easily.	No	7	Any Children 6-11 years old,Any Children 12-17 years old	Almond	Almond
Female		18-24	Black/African American		101-199 pounds	161-170	5	1	SPF 30-49	SPF 30-49	Lotion, cream, liquid, milk, serum, gel	Pump or aerosol spray	My skin rarely burns in the sun and tans easily.	Dont know	9	Any Children 2-5 years old,Any Children 12-17 years old,Adult 18+ years old	Almond	Two grapes or more
Female		25-34	Asian or Pacific Islander		101-199 pounds	101-110	5	1	Have not used in past 12 months	SPF 15 or below		Lotion, cream, liquid, milk, serum, gel	My skin burns moderately in the sun and tans gradually.	No	1	Adult 18+ years old		Almond
Female		45-54	Black/African American		101-199 pounds	181-190	5	5	SPF 50+	SPF 50+	Lotion, cream, liquid, milk, serum, gel	Lotion, cream, liquid, milk, serum, gel	My skin may tan but with difficulty in the sun and my skin may peel.	No	5	Adult 18+ years old	Two grapes or more	Two grapes or more
Female		18-24	Hispanic		101-199 pounds	121-130	5	2	SPF 16-29	Have not used in past 12 months	Lotion, cream, liquid, milk, serum, gel		My skin very rarely burns in the sun and tans very easily.	No	1	Adult 18+ years old	Blueberry
Female		25-34	Asian or Pacific Islander		101-199 pounds	101-110	5	6	Have not used in past 12 months	SPF 15 or below		Lotion, cream, liquid, milk, serum, gel	My skin never burns in the sun.	No	7	Prefer not to answer		Two grapes or more
Female		25-34	Bi-racial/Multiple ethnicities		101-199 pounds	151-160	5	3	SPF 30-49	SPF 50+	Lotion, cream, liquid, milk, serum, gel	Pump or aerosol spray	My skin always burns in the sun, never tans and skin may peel.	No	8	Any Children 2-5 years old	Small candy	Almond
Female		45-54	Black/African American		101-199 pounds	101-110	5	2	SPF 15 or below	Have not used in past 12 months	Lotion, cream, liquid, milk, serum, gel		My skin very rarely burns in the sun and tans very easily.	No	2	Adult 18+ years old	Blueberry
Male		25-34	Indigenous		101-199 pounds	131-140	5	10	SPF 30-49	SPF 30-49	Pump or aerosol spray	Pump or aerosol spray	My skin very rarely burns in the sun and tans very easily.	No	7	Any Children 6-11 years old,Adult 18+ years old	Blueberry	Almond
Female		35-44	Hispanic		200-299 pounds	231-240	5	2	SPF 30-49	SPF 30-49	Lotion, cream, liquid, milk, serum, gel	Lotion, cream, liquid, milk, serum, gel	My skin burns moderately in the sun and tans gradually.	Dont know	4	Adult 18+ years old	Two grapes or more	Two grapes or more
Female		55-64	Asian or Pacific Islander		101-199 pounds	101-110	5	2	SPF 15 or below	SPF 15 or below	Lotion, cream, liquid, milk, serum, gel	Lotion, cream, liquid, milk, serum, gel	My skin burns moderately in the sun and tans gradually.	No	5	Adult 18+ years old	Blueberry	Almond
Female		18-24	Black/African American		100 pounds or less	100-90	5	3	SPF 15 or below	SPF 15 or below	Lotion, cream, liquid, milk, serum, gel	Lotion, cream, liquid, milk, serum, gel	My skin may tan but with difficulty in the sun and my skin may peel.	No	11	Adult 18+ years old	Blueberry	Two grapes or more
Female		18-24	Hispanic		100 pounds or less	100-90	5	7	SPF 50+	SPF 50+	Pump or aerosol spray	Pump or aerosol spray	My skin very rarely burns in the sun and tans very easily.	No	2	Adult 18+ years old	Almond	Almond
Female		35-44	Hispanic		101-199 pounds	141-150	5	3	SPF 50+	SPF 50+	Lotion, cream, liquid, milk, serum, gel	Powder, stick, roll-on, towelette	My skin always burns in the sun, never tans and skin may peel.	No	2	Any Children 2-5 years old,Any Children 6-11 years old,Any Children 12-17 years old	Blueberry	Raspberry
Female		45-54	White/Caucasian		101-199 pounds	101-110	5	5	SPF 50+	SPF 16-29	Lotion, cream, liquid, milk, serum, gel	Lotion, cream, liquid, milk, serum, gel	My skin may tan but with difficulty in the sun and my skin may peel.	Dont know	2	Any Children 12-17 years old	Raspberry	Two grapes or more
Male		45-54	Asian or Pacific Islander		200-299 pounds	200-210	6	0	SPF 15 or below	SPF 15 or below	Pump or aerosol spray	Pump or aerosol spray	My skin very rarely burns in the sun and tans very easily.	No	6	Adult 18+ years old	Almond	Almond
Female		18-24	Asian or Pacific Islander		101-199 pounds	111-120	5	4	Have not used in past 12 months	SPF 15 or below		Lotion, cream, liquid, milk, serum, gel	My skin may tan but with difficulty in the sun and my skin may peel.	No	3	Prefer not to answer		Raspberry
Female		45-54	Bi-racial/Multiple ethnicities		101-199 pounds	131-140	5	2	SPF 16-29	SPF 16-29	Lotion, cream, liquid, milk, serum, gel	Lotion, cream, liquid, milk, serum, gel	My skin burns moderately in the sun and tans gradually.	Yes	4	Any Children 6-11 years old	Blueberry	Small candy
Female		35-44	Hispanic		101-199 pounds	161-170	5	2	SPF 30-49	SPF 30-49	Lotion, cream, liquid, milk, serum, gel	Pump or aerosol spray	My skin rarely burns in the sun and tans easily.	No	6	Any Children 2-5 years old,Any Children 6-11 years old	Almond	Raspberry
Female		18-24	Bi-racial/Multiple ethnicities		101-199 pounds	111-120	5	1	SPF 50+	SPF 50+	Lotion, cream, liquid, milk, serum, gel	Lotion, cream, liquid, milk, serum, gel	My skin very rarely burns in the sun and tans very easily.	Dont know	6	Any Children under 2 years old	Small candy	Raspberry
Female		18-24	Black/African American		101-199 pounds	101-110	5	6	SPF 16-29	SPF 30-49	Lotion, cream, liquid, milk, serum, gel	Lotion, cream, liquid, milk, serum, gel	My skin may tan but with difficulty in the sun and my skin may peel.	Yes	7	Adult 18+ years old	Blueberry	Almond
Female		18-24	Bi-racial/Multiple ethnicities		200-299 pounds	231-240	5	7	SPF 15 or below	SPF 15 or below	Lotion, cream, liquid, milk, serum, gel	Lotion, cream, liquid, milk, serum, gel	My skin very rarely burns in the sun and tans very easily.	No	7	Any Children 12-17 years old,Adult 18+ years old	Almond	Two grapes or more
Female		45-54	Black/African American		100 pounds or less	100-90	5	1	Have not used in past 12 months	SPF 15 or below		Lotion, cream, liquid, milk, serum, gel	My skin burns moderately in the sun and tans gradually.	No	9	Adult 18+ years old		Two grapes or more
Male		18-24	Asian or Pacific Islander		101-199 pounds	151-160	5	0	SPF 30-49	SPF 30-49	Lotion, cream, liquid, milk, serum, gel	Pump or aerosol spray	My skin may tan but with difficulty in the sun and my skin may peel.	No	1	Adult 18+ years old	Blueberry	Raspberry
Female		25-34	Black/African American		101-199 pounds	121-130	5	3	SPF 30-49	SPF 30-49	Lotion, cream, liquid, milk, serum, gel	Powder, stick, roll-on, towelette	My skin very rarely burns in the sun and tans very easily.	No	7	Adult 18+ years old	Blueberry	Raspberry
Male		45-54	Other		200-299 pounds	241-250	6	3	SPF 16-29	SPF 30-49	Lotion, cream, liquid, milk, serum, gel	Lotion, cream, liquid, milk, serum, gel	My skin very rarely burns in the sun and tans very easily.	No	8	Adult 18+ years old	Raspberry	Raspberry
Female		25-34	Bi-racial/Multiple ethnicities		101-199 pounds	131-140	5	2	SPF 30-49	SPF 30-49	Lotion, cream, liquid, milk, serum, gel	Pump or aerosol spray	My skin rarely burns in the sun and tans easily.	Yes	5	Prefer not to answer	Small candy	Almond
Male		45-54	Asian or Pacific Islander		101-199 pounds	141-150	5	7	SPF 30-49	SPF 15 or below	Lotion, cream, liquid, milk, serum, gel	Lotion, cream, liquid, milk, serum, gel	My skin very rarely burns in the sun and tans very easily.	No	10	Any Children 6-11 years old	Almond	Two grapes or more
Female		55-64	Asian or Pacific Islander		101-199 pounds	111-120	5	4	SPF 15 or below	SPF 16-29	Lotion, cream, liquid, milk, serum, gel	Pump or aerosol spray	My skin may tan but with difficulty in the sun and my skin may peel.	Yes	1	Any Children 6-11 years old	Small candy	Blueberry
Female		18-24	Hispanic		200-299 pounds	211-220	5	3	Have not used in past 12 months	SPF 15 or below		Lotion, cream, liquid, milk, serum, gel	My skin always burns in the sun, never tans and skin may peel.	No	5	Prefer not to answer		Raspberry
Female		45-54	Black/African American		101-199 pounds	191-199	5	8	Have not used in past 12 months	SPF 50+		Powder, stick, roll-on, towelette	My skin never burns in the sun.	No	9	Any Children 2-5 years old		Small candy
Female		35-44	Bi-racial/Multiple ethnicities		101-199 pounds	181-190	5	6	SPF 30-49	SPF 16-29	Lotion, cream, liquid, milk, serum, gel	Pump or aerosol spray	My skin rarely burns in the sun and tans easily.	No	5	Any Children 6-11 years old,Any Children 12-17 years old,Adult 18+ years old	Blueberry	Small candy
Female		18-24	Asian or Pacific Islander		101-199 pounds	141-150	5	9	SPF 50+	SPF 16-29	Pump or aerosol spray	Lotion, cream, liquid, milk, serum, gel	My skin very rarely burns in the sun and tans very easily.	No	7	Adult 18+ years old	Almond	Blueberry
Female		35-44	Black/African American		100 pounds or less	89-80	5	7	SPF 30-49	SPF 16-29	Pump or aerosol spray	Pump or aerosol spray	My skin burns moderately in the sun and tans gradually.	N/A	4	Any Children 2-5 years old,Any Children 12-17 years old	Blueberry	Small candy
Female		18-24	Hispanic		200-299 pounds	281-290	5	7	SPF 15 or below	SPF 16-29	Pump or aerosol spray	Lotion, cream, liquid, milk, serum, gel	My skin rarely burns in the sun and tans easily.	No	2	Prefer not to answer	Raspberry	Almond
Female		25-34	Hispanic		101-199 pounds	101-110	5	3	SPF 30-49	SPF 30-49	Lotion, cream, liquid, milk, serum, gel	Pump or aerosol spray	My skin always burns in the sun, never tans and skin may peel.	No	5	Adult 18+ years old	Blueberry	Raspberry
Male		25-34	Black/African American		100 pounds or less	100-90	5	6	SPF 15 or below	SPF 16-29	Lotion, cream, liquid, milk, serum, gel	Powder, stick, roll-on, towelette	My skin may tan but with difficulty in the sun and my skin may peel.	No	10	Adult 18+ years old	I don't typically apply sunscreen products to my face	Raspberry
Male		35-44	Black/African American		200-299 pounds	261-270	5	11	SPF 30-49	SPF 50+	Lotion, cream, liquid, milk, serum, gel	Lotion, cream, liquid, milk, serum, gel	My skin always burns in the sun, never tans and skin may peel.	No	9	Adult 18+ years old	Almond	Almond
Female		18-24	Black/African American		100 pounds or less	100-90	5	3	SPF 30-49	SPF 16-29	Lotion, cream, liquid, milk, serum, gel	Other	My skin may tan but with difficulty in the sun and my skin may peel.	No	8	Any Children under 2 years old	Almond	Raspberry
Male		25-34	Asian or Pacific Islander		101-199 pounds	171-180	5	5	SPF 15 or below	SPF 15 or below	Lotion, cream, liquid, milk, serum, gel	Lotion, cream, liquid, milk, serum, gel	My skin burns moderately in the sun and tans gradually.	No	9	Adult 18+ years old	Raspberry	Raspberry
Female		35-44	Hispanic		101-199 pounds	161-170	5	4	SPF 50+	SPF 50+	Lotion, cream, liquid, milk, serum, gel	Lotion, cream, liquid, milk, serum, gel	My skin may tan but with difficulty in the sun and my skin may peel.	No	5	Any Children 2-5 years old,Any Children 12-17 years old	Almond	Raspberry
Male		45-54	White/Caucasian		200-299 pounds	211-220	5	8	SPF 30-49	SPF 30-49	Pump or aerosol spray	Lotion, cream, liquid, milk, serum, gel	My skin burns moderately in the sun and tans gradually.	Dont know	4	Any Children 6-11 years old	Two grapes or more	Two grapes or more
Female		45-54	Black/African American		101-199 pounds	171-180	5	6	SPF 15 or below	SPF 15 or below	Lotion, cream, liquid, milk, serum, gel	Lotion, cream, liquid, milk, serum, gel	My skin rarely burns in the sun and tans easily.	No	5	Any Children 2-5 years old,Any Children 12-17 years old	I don't typically apply sunscreen products to my face	I don't typically apply sunscreen products to my arms
Female		18-24	Black/African American		101-199 pounds	141-150	5	2	SPF 15 or below	SPF 16-29	Lotion, cream, liquid, milk, serum, gel	Lotion, cream, liquid, milk, serum, gel	My skin may tan but with difficulty in the sun and my skin may peel.	Yes	7	Adult 18+ years old	Raspberry	Small candy
Female		25-34	White/Caucasian		200-299 pounds	281-290	5	6	SPF 16-29	SPF 16-29	Other	Other	My skin may tan but with difficulty in the sun and my skin may peel.	Dont know	5	Prefer not to answer	Almond	Almond
Female		45-54	Other		101-199 pounds	141-150	5	5	SPF 16-29	SPF 50+	Pump or aerosol spray	Pump or aerosol spray	My skin rarely burns in the sun and tans easily.	Yes	5	Adult 18+ years old	Blueberry	Blueberry
Female		65-70	White/Caucasian		101-199 pounds	181-190	5	5	SPF 30-49	SPF 30-49	Lotion, cream, liquid, milk, serum, gel	Lotion, cream, liquid, milk, serum, gel	My skin burns moderately in the sun and tans gradually.	Dont know	2	Adult 18+ years old	Blueberry	Raspberry
Female		25-34	Black/African American		200-299 pounds	200-210	5	2	SPF 16-29	SPF 16-29	Lotion, cream, liquid, milk, serum, gel	Lotion, cream, liquid, milk, serum, gel	My skin never burns in the sun.	No	9	Any Children 6-11 years old	Almond	Raspberry
Female		35-44	Hispanic		101-199 pounds	121-130	5	0	SPF 16-29	SPF 16-29	Lotion, cream, liquid, milk, serum, gel	Lotion, cream, liquid, milk, serum, gel	My skin may tan but with difficulty in the sun and my skin may peel.	No	5	Any Children 12-17 years old	Two grapes or more	Raspberry
Female		35-44	Black/African American		200-299 pounds	211-220	5	3	SPF 15 or below	SPF 15 or below	Pump or aerosol spray	Pump or aerosol spray	My skin very rarely burns in the sun and tans very easily.	No	11	Any Children under 2 years old	Small candy	Raspberry
Male		18-24	Hispanic		200-299 pounds	231-240	5	6	SPF 16-29	SPF 16-29	Lotion, cream, liquid, milk, serum, gel	Lotion, cream, liquid, milk, serum, gel	My skin may tan but with difficulty in the sun and my skin may peel.	No	3	Any Children 6-11 years old,Any Children 12-17 years old	Raspberry	Almond
Female		35-44	Black/African American		101-199 pounds	171-180	5	3	SPF 16-29	Have not used in past 12 months	Lotion, cream, liquid, milk, serum, gel		My skin may tan but with difficulty in the sun and my skin may peel.	No	9	Any Children 12-17 years old	Raspberry
Female		25-34	Black/African American		400 pounds or more	400 pounds or more	5	7	SPF 15 or below	SPF 16-29	Lotion, cream, liquid, milk, serum, gel	Powder, stick, roll-on, towelette	My skin rarely burns in the sun and tans easily.	No	9	Any Children 2-5 years old	Almond	Two grapes or more
Male		45-54	Black/African American		200-299 pounds	291-299	6	1	SPF 30-49	Have not used in past 12 months	Lotion, cream, liquid, milk, serum, gel		My skin very rarely burns in the sun and tans very easily.	No	7	Adult 18+ years old	Blueberry
Male		25-34	Black/African American		200-299 pounds	200-210	6	3	SPF 16-29	SPF 16-29	Lotion, cream, liquid, milk, serum, gel	Lotion, cream, liquid, milk, serum, gel	My skin rarely burns in the sun and tans easily.	No	6	Adult 18+ years old	Almond	Two grapes or more
Male		35-44	Asian or Pacific Islander		101-199 pounds	171-180	6	0	SPF 30-49	SPF 30-49	Lotion, cream, liquid, milk, serum, gel	Pump or aerosol spray	My skin burns moderately in the sun and tans gradually.	No	3	Any Children 12-17 years old,Adult 18+ years old	Blueberry	Almond
Male		35-44	White/Caucasian		100 pounds or less	89-80	4	4	SPF 16-29	SPF 30-49	Pump or aerosol spray	Powder, stick, roll-on, towelette	My skin rarely burns in the sun and tans easily.	No	10	Any Children 6-11 years old	Almond	Small candy
Female		25-34	Black/African American		101-199 pounds	181-190	5	5	SPF 15 or below	SPF 15 or below	Lotion, cream, liquid, milk, serum, gel	Lotion, cream, liquid, milk, serum, gel	My skin may tan but with difficulty in the sun and my skin may peel.	No	5	Any Children 2-5 years old,Any Children 6-11 years old	Blueberry	Almond
Female		18-24	Black/African American		100 pounds or less	100-90	5	1	SPF 16-29	SPF 15 or below	Lotion, cream, liquid, milk, serum, gel	Powder, stick, roll-on, towelette	My skin may tan but with difficulty in the sun and my skin may peel.	Yes	7	Any Children under 2 years old	Blueberry	Small candy
Female		25-34	Asian or Pacific Islander		101-199 pounds	131-140	5	7	SPF 30-49	SPF 30-49	Lotion, cream, liquid, milk, serum, gel	Lotion, cream, liquid, milk, serum, gel	My skin burns moderately in the sun and tans gradually.	N/A	3	Any Children 2-5 years old,Any Children 6-11 years old	Almond	Two grapes or more
Female		25-34	Black/African American		200-299 pounds	271-280	5	4	Have not used in past 12 months	SPF 50+		Lotion, cream, liquid, milk, serum, gel	My skin never burns in the sun.	No	10	Adult 18+ years old		Almond
Female		25-34	Black/African American		200-299 pounds	221-230	5	6	SPF 30-49	SPF 30-49	Pump or aerosol spray	Pump or aerosol spray	My skin rarely burns in the sun and tans easily.	No	8	Any Children under 2 years old,Any Children 2-5 years old	Two grapes or more	Two grapes or more
Female		18-24	Asian or Pacific Islander		101-199 pounds	101-110	5	1	SPF 30-49	SPF 30-49	Lotion, cream, liquid, milk, serum, gel	Pump or aerosol spray	My skin burns moderately in the sun and tans gradually.	No	4	Any Children 12-17 years old	Small candy	Blueberry
Male		25-34	Black/African American		101-199 pounds	141-150	5	7	SPF 16-29	SPF 16-29	Lotion, cream, liquid, milk, serum, gel	Powder, stick, roll-on, towelette	My skin very rarely burns in the sun and tans very easily.	No	9	Adult 18+ years old	Blueberry	Almond
Female		18-24	Black/African American		100 pounds or less	100-90	5	2	SPF 50+	SPF 50+	Lotion, cream, liquid, milk, serum, gel	Lotion, cream, liquid, milk, serum, gel	My skin may tan but with difficulty in the sun and my skin may peel.	No	3	Adult 18+ years old	Small candy	Small candy
Male		18-24	Black/African American		101-199 pounds	161-170	7	0	SPF 15 or below	SPF 15 or below	Lotion, cream, liquid, milk, serum, gel	Powder, stick, roll-on, towelette	My skin may tan but with difficulty in the sun and my skin may peel.	Dont know	8	Any Children 2-5 years old	Small candy	Almond
Female		45-54	Black/African American		101-199 pounds	151-160	5	5	SPF 15 or below	Have not used in past 12 months	Lotion, cream, liquid, milk, serum, gel		My skin never burns in the sun.	No	8	Any Children 2-5 years old,Any Children 6-11 years old,Adult 18+ years old	Two grapes or more
Female		55-64	Asian or Pacific Islander		101-199 pounds	161-170	5	5	SPF 50+	SPF 50+	Lotion, cream, liquid, milk, serum, gel	Lotion, cream, liquid, milk, serum, gel	My skin burns moderately in the sun and tans gradually.	No	4	Adult 18+ years old	Almond	Blueberry
Male		35-44	Hispanic		200-299 pounds	211-220	6	0	SPF 16-29	SPF 16-29	Lotion, cream, liquid, milk, serum, gel	Lotion, cream, liquid, milk, serum, gel	My skin always burns in the sun, never tans and skin may peel.	N/A	3	Any Children 12-17 years old,Adult 18+ years old	Two grapes or more	Two grapes or more
Female		35-44	Black/African American		200-299 pounds	200-210	5	1	SPF 15 or below	SPF 15 or below	Lotion, cream, liquid, milk, serum, gel	Lotion, cream, liquid, milk, serum, gel	My skin rarely burns in the sun and tans easily.	Yes	1	Any Children under 2 years old	I don't typically apply sunscreen products to my face	Blueberry
Female		25-34	Bi-racial/Multiple ethnicities		101-199 pounds	111-120	5	2	SPF 16-29	SPF 16-29	Lotion, cream, liquid, milk, serum, gel	Lotion, cream, liquid, milk, serum, gel	My skin very rarely burns in the sun and tans very easily.	No	6	Any Children 12-17 years old,Adult 18+ years old	Two grapes or more	Two grapes or more
Female		18-24	White/Caucasian		200-299 pounds	211-220	6	3	SPF 30-49	SPF 30-49	Pump or aerosol spray	Lotion, cream, liquid, milk, serum, gel	My skin burns moderately in the sun and tans gradually.	No	4	Any Children under 2 years old,Any Children 6-11 years old	I don't typically apply sunscreen products to my face	Two grapes or more
Male		45-54	Hispanic		101-199 pounds	191-199	5	8	SPF 16-29	SPF 16-29	Lotion, cream, liquid, milk, serum, gel	Lotion, cream, liquid, milk, serum, gel	My skin rarely burns in the sun and tans easily.	No	6	Any Children 12-17 years old	Raspberry	Raspberry
Female		65-70	Black/African American		101-199 pounds	171-180	5	9	SPF 50+	SPF 50+	Lotion, cream, liquid, milk, serum, gel	Lotion, cream, liquid, milk, serum, gel	My skin may tan but with difficulty in the sun and my skin may peel.	No	7	Prefer not to answer	Almond	Raspberry
Female		35-44	Black/African American		101-199 pounds	151-160	5	4	Have not used in past 12 months	SPF 30-49		Lotion, cream, liquid, milk, serum, gel	My skin rarely burns in the sun and tans easily.	No	9	Any Children 6-11 years old,Any Children 12-17 years old,Adult 18+ years old		Raspberry
Male		25-34	Asian or Pacific Islander		101-199 pounds	171-180	5	7	SPF 50+	SPF 50+	Lotion, cream, liquid, milk, serum, gel	Lotion, cream, liquid, milk, serum, gel	My skin very rarely burns in the sun and tans very easily.	No	5	Any Children 12-17 years old,Adult 18+ years old	Small candy	Raspberry
Female		35-44	White/Caucasian		101-199 pounds	141-150	5	3	SPF 50+	SPF 30-49	Lotion, cream, liquid, milk, serum, gel	Lotion, cream, liquid, milk, serum, gel	My skin burns moderately in the sun and tans gradually.	No	5	Any Children 2-5 years old,Any Children 6-11 years old,Any Children 12-17 years old	Small candy	Small candy
Female		25-34	Asian or Pacific Islander		101-199 pounds	101-110	5	2	SPF 15 or below	SPF 50+	Lotion, cream, liquid, milk, serum, gel	Lotion, cream, liquid, milk, serum, gel	My skin burns moderately in the sun and tans gradually.	No	5	Any Children 6-11 years old,Adult 18+ years old	Two grapes or more	Two grapes or more
Male		35-44	White/Caucasian		200-299 pounds	200-210	5	10	SPF 16-29	SPF 16-29	Pump or aerosol spray	Pump or aerosol spray	My skin rarely burns in the sun and tans easily.	No	9	Any Children 12-17 years old	Blueberry	Almond
Female		35-44	Black/African American		101-199 pounds	171-180	5	7	SPF 30-49	SPF 30-49	Pump or aerosol spray	Lotion, cream, liquid, milk, serum, gel	My skin burns moderately in the sun and tans gradually.	No	5	Any Children 12-17 years old	Raspberry	Two grapes or more
Female		45-54	White/Caucasian		101-199 pounds	141-150	5	2	SPF 30-49	SPF 50+	Lotion, cream, liquid, milk, serum, gel	Pump or aerosol spray	My skin may tan but with difficulty in the sun and my skin may peel.	Yes	2	Any Children 6-11 years old,Adult 18+ years old	Blueberry	Two grapes or more
Female		45-54	Hispanic		101-199 pounds	131-140	5	6	SPF 30-49	SPF 30-49	Lotion, cream, liquid, milk, serum, gel	Pump or aerosol spray	My skin always burns in the sun, never tans and skin may peel.	No	6	Any Children 6-11 years old,Any Children 12-17 years old,Adult 18+ years old	Almond	Blueberry
Male		45-54	Black/African American		200-299 pounds	200-210	5	11	SPF 15 or below	SPF 15 or below	Lotion, cream, liquid, milk, serum, gel	Pump or aerosol spray	My skin burns moderately in the sun and tans gradually.	No	10	Any Children 6-11 years old,Any Children 12-17 years old	Two grapes or more	Two grapes or more
Female		35-44	Black/African American		101-199 pounds	101-110	5	5	SPF 16-29	SPF 16-29	Powder, stick, roll-on, towelette	Lotion, cream, liquid, milk, serum, gel	My skin rarely burns in the sun and tans easily.	No	10	Adult 18+ years old	Small candy	Small candy
Female		35-44	Black/African American		101-199 pounds	111-120	5	0	SPF 30-49	SPF 30-49	Lotion, cream, liquid, milk, serum, gel	Lotion, cream, liquid, milk, serum, gel	My skin rarely burns in the sun and tans easily.	No	8	Any Children 2-5 years old	Almond	Blueberry
Female		35-44	Black/African American		101-199 pounds	171-180	6	0	SPF 30-49	SPF 30-49	Lotion, cream, liquid, milk, serum, gel	Lotion, cream, liquid, milk, serum, gel	My skin burns moderately in the sun and tans gradually.	No	8	Any Children 6-11 years old,Adult 18+ years old	Raspberry	Raspberry
Male		25-34	Black/African American		101-199 pounds	131-140	5	9	SPF 16-29	SPF 16-29	Lotion, cream, liquid, milk, serum, gel	Pump or aerosol spray	My skin may tan but with difficulty in the sun and my skin may peel.	Yes	8	Any Children 2-5 years old	Blueberry	Blueberry
Male		18-24	Black/African American		101-199 pounds	111-120	4	6	SPF 16-29	SPF 30-49	Pump or aerosol spray	Pump or aerosol spray	My skin burns moderately in the sun and tans gradually.	Dont know	7	Prefer not to answer	Raspberry	Almond
Male		25-34	White/Caucasian		101-199 pounds	141-150	5	3	SPF 30-49	SPF 30-49	Lotion, cream, liquid, milk, serum, gel	Lotion, cream, liquid, milk, serum, gel	My skin may tan but with difficulty in the sun and my skin may peel.	No	6	Any Children 6-11 years old,Adult 18+ years old	Two grapes or more	Two grapes or more
Female		35-44	Black/African American		101-199 pounds	161-170	5	2	SPF 15 or below	SPF 30-49	Lotion, cream, liquid, milk, serum, gel	Lotion, cream, liquid, milk, serum, gel	My skin burns moderately in the sun and tans gradually.	No	8	Any Children 2-5 years old,Any Children 12-17 years old,Adult 18+ years old	Blueberry	Almond
Female		35-44	Black/African American		200-299 pounds	231-240	5	0	SPF 15 or below	Have not used in past 12 months	Powder, stick, roll-on, towelette		My skin very rarely burns in the sun and tans very easily.	No	11	Prefer not to answer	I don't typically apply sunscreen products to my face
Male		18-24	Bi-racial/Multiple ethnicities		101-199 pounds	121-130	5	7	SPF 16-29	SPF 30-49	Pump or aerosol spray	Pump or aerosol spray	My skin always burns in the sun, never tans and skin may peel.	Yes	6	Any Children under 2 years old,Any Children 2-5 years old	Almond	Almond
Female		25-34	Indigenous		101-199 pounds	101-110	5	4	SPF 15 or below	SPF 15 or below	Lotion, cream, liquid, milk, serum, gel	Lotion, cream, liquid, milk, serum, gel	My skin very rarely burns in the sun and tans very easily.	No	6	Prefer not to answer	Small candy	I don't typically apply sunscreen products to my arms
Male		18-24	Black/African American		200-299 pounds	200-210	6	2	SPF 16-29	SPF 16-29	Lotion, cream, liquid, milk, serum, gel	Lotion, cream, liquid, milk, serum, gel	My skin burns moderately in the sun and tans gradually.	No	7	Any Children 12-17 years old	Blueberry	Blueberry
Male		45-54	Black/African American		200-299 pounds	231-240	5	11	SPF 16-29	SPF 30-49	Pump or aerosol spray	Pump or aerosol spray	My skin burns moderately in the sun and tans gradually.	No	8	Any Children 12-17 years old,Adult 18+ years old	Almond	Almond
Female		45-54	Asian or Pacific Islander		101-199 pounds	101-110	5	1	SPF 50+	SPF 30-49	Lotion, cream, liquid, milk, serum, gel	Pump or aerosol spray	My skin may tan but with difficulty in the sun and my skin may peel.	No	5	Adult 18+ years old	Small candy	I don't typically apply sunscreen products to my arms
Female		55-64	Asian or Pacific Islander		101-199 pounds	151-160	5	3	SPF 50+	SPF 50+	Lotion, cream, liquid, milk, serum, gel	Lotion, cream, liquid, milk, serum, gel	My skin rarely burns in the sun and tans easily.	No	5	Adult 18+ years old	Small candy	Almond
Male		25-34	Hispanic		101-199 pounds	131-140	5	6	SPF 50+	SPF 50+	Lotion, cream, liquid, milk, serum, gel	Lotion, cream, liquid, milk, serum, gel	My skin burns moderately in the sun and tans gradually.	No	8	Adult 18+ years old	Raspberry	Two grapes or more
Female		18-24	Black/African American		200-299 pounds	221-230	5	1	SPF 16-29	SPF 50+	Pump or aerosol spray	Lotion, cream, liquid, milk, serum, gel	My skin rarely burns in the sun and tans easily.	Dont know	4	Any Children 2-5 years old	Blueberry	Almond
Male		35-44	Asian or Pacific Islander		101-199 pounds	191-199	5	6	SPF 50+	SPF 50+	Lotion, cream, liquid, milk, serum, gel	Lotion, cream, liquid, milk, serum, gel	My skin always burns in the sun, never tans and skin may peel.	Yes	2	Prefer not to answer	Two grapes or more	Two grapes or more
Female		18-24	Black/African American		100 pounds or less	100-90	7	11	SPF 15 or below	SPF 15 or below	Lotion, cream, liquid, milk, serum, gel	Pump or aerosol spray	My skin rarely burns in the sun and tans easily.	Prefer not to answer	10	Prefer not to answer	I don't typically apply sunscreen products to my face	Raspberry
Female		35-44	White/Caucasian		300-399 pounds	331-340	5	4	SPF 30-49	SPF 30-49	Lotion, cream, liquid, milk, serum, gel	Lotion, cream, liquid, milk, serum, gel	My skin always burns in the sun, never tans and skin may peel.	No	5	Any Children 6-11 years old	Raspberry	Two grapes or more
Male		25-34	Hispanic		200-299 pounds	231-240	5	11	SPF 16-29	SPF 16-29	Lotion, cream, liquid, milk, serum, gel	Lotion, cream, liquid, milk, serum, gel	My skin burns moderately in the sun and tans gradually.	No	12	Adult 18+ years old	Almond	Raspberry
Male		18-24	Black/African American		101-199 pounds	131-140	6	7	Have not used in past 12 months	SPF 16-29		Lotion, cream, liquid, milk, serum, gel	My skin may tan but with difficulty in the sun and my skin may peel.	Yes	3	Any Children under 2 years old		Blueberry
Female		25-34	Black/African American		101-199 pounds	121-130	5	4	SPF 16-29	SPF 16-29	Lotion, cream, liquid, milk, serum, gel	Lotion, cream, liquid, milk, serum, gel	My skin burns moderately in the sun and tans gradually.	No	10	Any Children 6-11 years old,Any Children 12-17 years old	Blueberry	Blueberry
Female		25-34	Hispanic		101-199 pounds	121-130	4	11	SPF 30-49	SPF 16-29	Lotion, cream, liquid, milk, serum, gel	Powder, stick, roll-on, towelette	My skin may tan but with difficulty in the sun and my skin may peel.	No	3	Any Children 12-17 years old,Adult 18+ years old	Raspberry	Almond
Female		18-24	Hispanic		101-199 pounds	131-140	5	8	SPF 30-49	SPF 15 or below	Lotion, cream, liquid, milk, serum, gel	Powder, stick, roll-on, towelette	My skin very rarely burns in the sun and tans very easily.	No	5	Adult 18+ years old	Almond	Blueberry
Male		35-44	Black/African American		101-199 pounds	101-110	4	6	SPF 15 or below	SPF 30-49	Lotion, cream, liquid, milk, serum, gel	Powder, stick, roll-on, towelette	My skin very rarely burns in the sun and tans very easily.	Prefer not to answer	2	Any Children under 2 years old	Small candy	Small candy
Female		18-24	Bi-racial/Multiple ethnicities		101-199 pounds	101-110	4	11	SPF 30-49	SPF 16-29	Lotion, cream, liquid, milk, serum, gel	Powder, stick, roll-on, towelette	My skin burns moderately in the sun and tans gradually.	N/A	7	Adult 18+ years old	Almond	Raspberry
Male		25-34	Asian or Pacific Islander		101-199 pounds	141-150	5	5	SPF 16-29	Have not used in past 12 months	Lotion, cream, liquid, milk, serum, gel		My skin never burns in the sun.	No	11	Adult 18+ years old	Almond
Male		55-64	Black/African American		300-399 pounds	300-310	6	4	SPF 15 or below	SPF 15 or below	Lotion, cream, liquid, milk, serum, gel	Lotion, cream, liquid, milk, serum, gel	My skin always burns in the sun, never tans and skin may peel.	Yes	4	Adult 18+ years old	I don't typically apply sunscreen products to my face	Small candy
Female		35-44	Black/African American		101-199 pounds	151-160	5	9	SPF 16-29	SPF 16-29	Lotion, cream, liquid, milk, serum, gel	Lotion, cream, liquid, milk, serum, gel	My skin rarely burns in the sun and tans easily.	No	6	Adult 18+ years old	Blueberry	Blueberry
Male		18-24	White/Caucasian		200-299 pounds	231-240	5	6	SPF 15 or below	SPF 16-29	Lotion, cream, liquid, milk, serum, gel	Pump or aerosol spray	My skin burns moderately in the sun and tans gradually.	Yes	7	Any Children under 2 years old	Almond	Almond
Male		18-24	Black/African American		100 pounds or less	89-80	4	7	SPF 15 or below	SPF 16-29	Lotion, cream, liquid, milk, serum, gel	Pump or aerosol spray	My skin always burns in the sun, never tans and skin may peel.	Yes	3	Any Children 6-11 years old	Two grapes or more	Blueberry
Female		25-34	Hispanic		101-199 pounds	121-130	6	5	SPF 16-29	SPF 16-29	Pump or aerosol spray	Pump or aerosol spray	My skin rarely burns in the sun and tans easily.	Yes	5	Any Children 6-11 years old	Blueberry	Blueberry
Male		35-44	Black/African American		101-199 pounds	161-170	5	5	SPF 50+	SPF 50+	Lotion, cream, liquid, milk, serum, gel	Lotion, cream, liquid, milk, serum, gel	My skin never burns in the sun.	No	8	Any Children 6-11 years old,Any Children 12-17 years old,Adult 18+ years old	Blueberry	Almond
Male		25-34	Asian or Pacific Islander		101-199 pounds	131-140	5	7	SPF 16-29	SPF 30-49	Pump or aerosol spray	Lotion, cream, liquid, milk, serum, gel	My skin rarely burns in the sun and tans easily.	No	6	Adult 18+ years old	Blueberry	Small candy
Female		35-44	Hispanic		101-199 pounds	141-150	5	4	SPF 16-29	SPF 50+	Lotion, cream, liquid, milk, serum, gel	Lotion, cream, liquid, milk, serum, gel	My skin burns moderately in the sun and tans gradually.	Yes	6	Any Children 6-11 years old,Any Children 12-17 years old	Raspberry	I don't typically apply sunscreen products to my arms
Female		18-24	Black/African American		101-199 pounds	111-120	5	2	SPF 15 or below	SPF 16-29	Lotion, cream, liquid, milk, serum, gel	Lotion, cream, liquid, milk, serum, gel	My skin very rarely burns in the sun and tans very easily.	No	6	Adult 18+ years old	Small candy	Blueberry
Male		18-24	Black/African American		101-199 pounds	151-160	5	9	SPF 50+	Have not used in past 12 months	Lotion, cream, liquid, milk, serum, gel		My skin never burns in the sun.	Dont know	10	Any Children under 2 years old,Any Children 2-5 years old,Any Children 6-11 years old,Any Children 12-17 years old,Adult 18+ years old	Small candy
Male		25-34	Asian or Pacific Islander		101-199 pounds	151-160	5	7	SPF 16-29	SPF 30-49	Lotion, cream, liquid, milk, serum, gel	Lotion, cream, liquid, milk, serum, gel	My skin may tan but with difficulty in the sun and my skin may peel.	No	7	Adult 18+ years old	Almond	Raspberry
Male		35-44	Asian or Pacific Islander		101-199 pounds	171-180	5	11	SPF 50+	SPF 30-49	Lotion, cream, liquid, milk, serum, gel	Lotion, cream, liquid, milk, serum, gel	My skin burns moderately in the sun and tans gradually.	No	6	Any Children 12-17 years old,Adult 18+ years old	Almond	Almond
Female		35-44	Bi-racial/Multiple ethnicities		200-299 pounds	200-210	5	0	SPF 50+	SPF 50+	Lotion, cream, liquid, milk, serum, gel	Lotion, cream, liquid, milk, serum, gel	My skin rarely burns in the sun and tans easily.	Dont know	9	Any Children 2-5 years old,Any Children 6-11 years old,Adult 18+ years old	Almond	Two grapes or more
Female		25-34	Black/African American		101-199 pounds	131-140	5	3	SPF 50+	SPF 15 or below	Lotion, cream, liquid, milk, serum, gel	Lotion, cream, liquid, milk, serum, gel	My skin rarely burns in the sun and tans easily.	No	9	Adult 18+ years old	Two grapes or more	Two grapes or more
Female		18-24	Black/African American		101-199 pounds	171-180	5	6	SPF 50+	SPF 50+	Lotion, cream, liquid, milk, serum, gel	Lotion, cream, liquid, milk, serum, gel	My skin very rarely burns in the sun and tans very easily.	No	6	Any Children under 2 years old	Blueberry	Two grapes or more
Female		35-44	Black/African American		101-199 pounds	111-120	3	5	SPF 15 or below	SPF 30-49	Lotion, cream, liquid, milk, serum, gel	Pump or aerosol spray	My skin may tan but with difficulty in the sun and my skin may peel.	N/A	9	Prefer not to answer	Blueberry	Blueberry
Female		18-24	Asian or Pacific Islander		101-199 pounds	111-120	5	3	SPF 30-49	SPF 30-49	Lotion, cream, liquid, milk, serum, gel	Lotion, cream, liquid, milk, serum, gel	My skin burns moderately in the sun and tans gradually.	No	3	Adult 18+ years old	Almond	Almond
Female		18-24	Black/African American		101-199 pounds	101-110	5	5	SPF 30-49	SPF 30-49	Pump or aerosol spray	Pump or aerosol spray	My skin burns moderately in the sun and tans gradually.	Yes	3	Any Children under 2 years old	Blueberry	I don't typically apply sunscreen products to my arms
Male		18-24	Black/African American		101-199 pounds	181-190	6	2	SPF 30-49	SPF 50+	Lotion, cream, liquid, milk, serum, gel	Lotion, cream, liquid, milk, serum, gel	My skin may tan but with difficulty in the sun and my skin may peel.	No	8	Adult 18+ years old	Raspberry	Two grapes or more
Male		65-70	Black/African American		101-199 pounds	191-199	6	2	SPF 15 or below	SPF 15 or below	Lotion, cream, liquid, milk, serum, gel	Lotion, cream, liquid, milk, serum, gel	My skin burns moderately in the sun and tans gradually.	No	7	Prefer not to answer	Raspberry	Raspberry
Male		35-44	Asian or Pacific Islander		101-199 pounds	171-180	5	10	SPF 15 or below	SPF 16-29	Lotion, cream, liquid, milk, serum, gel	Lotion, cream, liquid, milk, serum, gel	My skin burns moderately in the sun and tans gradually.	No	6	Any Children 6-11 years old	Blueberry	Blueberry
Female		35-44	Other		101-199 pounds	111-120	5	1	SPF 30-49	SPF 30-49	Lotion, cream, liquid, milk, serum, gel	Lotion, cream, liquid, milk, serum, gel	My skin very rarely burns in the sun and tans very easily.	No	8	Any Children 12-17 years old,Adult 18+ years old	Raspberry	Two grapes or more
Female		35-44	Hispanic		101-199 pounds	131-140	5	3	SPF 50+	SPF 50+	Lotion, cream, liquid, milk, serum, gel	Lotion, cream, liquid, milk, serum, gel	My skin burns moderately in the sun and tans gradually.	No	3	Any Children 12-17 years old,Adult 18+ years old	Blueberry	Two grapes or more
Male		25-34	Black/African American		101-199 pounds	161-170	6	3	SPF 16-29	Have not used in past 12 months	Lotion, cream, liquid, milk, serum, gel		My skin may tan but with difficulty in the sun and my skin may peel.	No	9	Any Children 2-5 years old,Any Children 6-11 years old,Adult 18+ years old	Blueberry
Female		25-34	Black/African American		101-199 pounds	141-150	5	5	SPF 16-29	SPF 50+	Lotion, cream, liquid, milk, serum, gel	Pump or aerosol spray	My skin rarely burns in the sun and tans easily.	No	8	Any Children 6-11 years old	Raspberry	Almond
Male		25-34	Asian or Pacific Islander		101-199 pounds	151-160	5	7	SPF 15 or below	SPF 30-49	Lotion, cream, liquid, milk, serum, gel	Pump or aerosol spray	My skin rarely burns in the sun and tans easily.	No	5	Any Children 2-5 years old,Adult 18+ years old	Raspberry	Two grapes or more
Female		45-54	Asian or Pacific Islander		101-199 pounds	131-140	5	2	SPF 16-29	SPF 16-29	Lotion, cream, liquid, milk, serum, gel	Lotion, cream, liquid, milk, serum, gel	My skin may tan but with difficulty in the sun and my skin may peel.	Yes	3	Any Children 2-5 years old	Small candy	Blueberry
Male		35-44	Asian or Pacific Islander		101-199 pounds	161-170	5	7	SPF 30-49	SPF 30-49	Lotion, cream, liquid, milk, serum, gel	Lotion, cream, liquid, milk, serum, gel	My skin burns moderately in the sun and tans gradually.	No	6	Any Children 2-5 years old,Adult 18+ years old	Raspberry	Raspberry
Female		45-54	Hispanic		100 pounds or less	100-90	4	11	SPF 50+	SPF 50+	Lotion, cream, liquid, milk, serum, gel	Lotion, cream, liquid, milk, serum, gel	My skin always burns in the sun, never tans and skin may peel.	No	4	Adult 18+ years old	Small candy	Almond
Female		25-34	Hispanic		101-199 pounds	111-120	5	5	SPF 16-29	SPF 15 or below	Other	Other	My skin burns moderately in the sun and tans gradually.	Dont know	5	Any Children 6-11 years old,Any Children 12-17 years old	Almond	Blueberry
Female		35-44	Black/African American		101-199 pounds	141-150	5	9	SPF 30-49	Have not used in past 12 months	Lotion, cream, liquid, milk, serum, gel		My skin may tan but with difficulty in the sun and my skin may peel.	No	10	Any Children 6-11 years old	Blueberry
Female		18-24	Hispanic		101-199 pounds	151-160	5	11	SPF 30-49	SPF 50+	Lotion, cream, liquid, milk, serum, gel	Pump or aerosol spray	My skin burns moderately in the sun and tans gradually.	Dont know	3	Adult 18+ years old	Blueberry	Blueberry
Female		45-54	Asian or Pacific Islander		101-199 pounds	101-110	5	2	SPF 50+	SPF 30-49	Lotion, cream, liquid, milk, serum, gel	Lotion, cream, liquid, milk, serum, gel	My skin burns moderately in the sun and tans gradually.	Dont know	4	Adult 18+ years old	Blueberry	Almond
Female		25-34	Hispanic		101-199 pounds	111-120	5	3	SPF 15 or below	SPF 50+	Lotion, cream, liquid, milk, serum, gel	Lotion, cream, liquid, milk, serum, gel	My skin rarely burns in the sun and tans easily.	Dont know	5	Adult 18+ years old	Blueberry	Raspberry
Female		55-64	Asian or Pacific Islander		101-199 pounds	141-150	5	3	SPF 50+	SPF 30-49	Lotion, cream, liquid, milk, serum, gel	Lotion, cream, liquid, milk, serum, gel	My skin may tan but with difficulty in the sun and my skin may peel.	No	6	Adult 18+ years old	Raspberry	Two grapes or more
Female		45-54	Black/African American		101-199 pounds	131-140	5	6	SPF 30-49	SPF 16-29	Pump or aerosol spray	Lotion, cream, liquid, milk, serum, gel	My skin may tan but with difficulty in the sun and my skin may peel.	Yes	7	Adult 18+ years old	Small candy	Two grapes or more
Female		35-44	White/Caucasian		101-199 pounds	161-170	5	5	SPF 50+	SPF 50+	Lotion, cream, liquid, milk, serum, gel	Lotion, cream, liquid, milk, serum, gel	My skin always burns in the sun, never tans and skin may peel.	No	4	Any Children 6-11 years old,Adult 18+ years old	Almond	Raspberry
Female		25-34	Asian or Pacific Islander		101-199 pounds	111-120	5	2	SPF 16-29	SPF 30-49	Pump or aerosol spray	Pump or aerosol spray	My skin burns moderately in the sun and tans gradually.	No	5	Any Children 2-5 years old,Any Children 6-11 years old,Adult 18+ years old	Raspberry	Almond
Female		18-24	Black/African American		101-199 pounds	101-110	5	3	SPF 16-29	SPF 30-49	Lotion, cream, liquid, milk, serum, gel	Lotion, cream, liquid, milk, serum, gel	My skin always burns in the sun, never tans and skin may peel.	Yes	8	Any Children under 2 years old,Any Children 2-5 years old	Almond	Small candy
Female		35-44	Hispanic		101-199 pounds	111-120	4	11	SPF 16-29	SPF 16-29	Lotion, cream, liquid, milk, serum, gel	Lotion, cream, liquid, milk, serum, gel	My skin may tan but with difficulty in the sun and my skin may peel.	No	11	Any Children under 2 years old,Any Children 2-5 years old	Blueberry	Blueberry
Male		35-44	White/Caucasian		101-199 pounds	101-110	5	7	SPF 16-29	SPF 50+	Pump or aerosol spray	Pump or aerosol spray	My skin burns moderately in the sun and tans gradually.	No	8	Any Children 6-11 years old	Small candy	Almond
Female		25-34	Asian or Pacific Islander		200-299 pounds	211-220	5	8	SPF 50+	SPF 50+	Pump or aerosol spray	Pump or aerosol spray	My skin burns moderately in the sun and tans gradually.	Yes	7	Any Children 2-5 years old	Blueberry	Almond
Female		35-44	Bi-racial/Multiple ethnicities		101-199 pounds	101-110	5	6	SPF 30-49	SPF 30-49	Lotion, cream, liquid, milk, serum, gel	Lotion, cream, liquid, milk, serum, gel	My skin very rarely burns in the sun and tans very easily.	No	5	Adult 18+ years old	Two grapes or more	Raspberry
Female		25-34	White/Caucasian		300-399 pounds	341-350	5	7	SPF 50+	SPF 50+	Lotion, cream, liquid, milk, serum, gel	Lotion, cream, liquid, milk, serum, gel	My skin burns moderately in the sun and tans gradually.	No	3	Any Children under 2 years old,Any Children 2-5 years old,Any Children 6-11 years old,Any Children 12-17 years old,Adult 18+ years old	Raspberry	Two grapes or more
Male		35-44	Hispanic		101-199 pounds	191-199	5	8	SPF 15 or below	SPF 16-29	Lotion, cream, liquid, milk, serum, gel	Lotion, cream, liquid, milk, serum, gel	My skin may tan but with difficulty in the sun and my skin may peel.	No	7	Any Children 12-17 years old,Adult 18+ years old	Raspberry	Two grapes or more
Male		25-34	White/Caucasian		300-399 pounds	300-310	5	9	SPF 30-49	SPF 16-29	Lotion, cream, liquid, milk, serum, gel	Pump or aerosol spray	My skin may tan but with difficulty in the sun and my skin may peel.	No	3	Adult 18+ years old	Almond	Blueberry
Male		18-24	Hispanic		100 pounds or less	100-90	5	4	SPF 30-49	SPF 30-49	Pump or aerosol spray	Powder, stick, roll-on, towelette	My skin very rarely burns in the sun and tans very easily.	N/A	6	Adult 18+ years old	Raspberry	Raspberry
Female		18-24	Hispanic		101-199 pounds	101-110	5	6	SPF 16-29	SPF 16-29	Lotion, cream, liquid, milk, serum, gel	Lotion, cream, liquid, milk, serum, gel	My skin may tan but with difficulty in the sun and my skin may peel.	Yes	5	Any Children 6-11 years old	Small candy	Blueberry
Female		18-24	Black/African American		101-199 pounds	101-110	5	6	SPF 15 or below	SPF 15 or below	Lotion, cream, liquid, milk, serum, gel	Lotion, cream, liquid, milk, serum, gel	My skin never burns in the sun.	No	9	Adult 18+ years old	Blueberry	Two grapes or more
Female		25-34	Black/African American		101-199 pounds	101-110	5	2	SPF 15 or below	SPF 15 or below	Lotion, cream, liquid, milk, serum, gel	Powder, stick, roll-on, towelette	My skin rarely burns in the sun and tans easily.	Yes	3	Any Children 6-11 years old	Small candy	Almond
Male		35-44	Indigenous		200-299 pounds	200-210	5	10	SPF 15 or below	SPF 15 or below	Lotion, cream, liquid, milk, serum, gel	Lotion, cream, liquid, milk, serum, gel	My skin always burns in the sun, never tans and skin may peel.	No	5	Any Children 6-11 years old	Almond	Almond
Female		25-34	Black/African American		101-199 pounds	161-170	5	1	SPF 50+	SPF 50+	Pump or aerosol spray	Pump or aerosol spray	My skin burns moderately in the sun and tans gradually.	No	6	Adult 18+ years old	Blueberry	Raspberry
Male		25-34	Hispanic		200-299 pounds	221-230	7	4	SPF 16-29	SPF 16-29	Powder, stick, roll-on, towelette	Pump or aerosol spray	My skin may tan but with difficulty in the sun and my skin may peel.	No	4	Prefer not to answer	Two grapes or more	Almond
Female		18-24	Black/African American		200-299 pounds	231-240	5	4	SPF 30-49	SPF 30-49	Lotion, cream, liquid, milk, serum, gel	Lotion, cream, liquid, milk, serum, gel	My skin never burns in the sun.	No	9	Adult 18+ years old	Raspberry	Raspberry
Female		45-54	Asian or Pacific Islander		101-199 pounds	111-120	5	4	SPF 30-49	SPF 30-49	Lotion, cream, liquid, milk, serum, gel	Lotion, cream, liquid, milk, serum, gel	My skin rarely burns in the sun and tans easily.	No	5	Any Children 2-5 years old,Any Children 6-11 years old,Adult 18+ years old	Blueberry	Raspberry
Male		45-54	Hispanic		100 pounds or less	89-80	5	6	SPF 16-29	SPF 16-29	Pump or aerosol spray	Pump or aerosol spray	My skin may tan but with difficulty in the sun and my skin may peel.	Dont know	5	Adult 18+ years old	Almond	Almond
Female		35-44	Other		101-199 pounds	141-150	5	7	SPF 30-49	SPF 50+	Lotion, cream, liquid, milk, serum, gel	Pump or aerosol spray	My skin rarely burns in the sun and tans easily.	Dont know	9	Adult 18+ years old	Small candy	Almond
Female		25-34	Black/African American		101-199 pounds	101-110	5	3	SPF 16-29	SPF 30-49	Lotion, cream, liquid, milk, serum, gel	Pump or aerosol spray	My skin burns moderately in the sun and tans gradually.	No	7	Any Children under 2 years old	Blueberry	Blueberry
Female		35-44	Asian or Pacific Islander		101-199 pounds	151-160	5	1	SPF 16-29	SPF 16-29	Lotion, cream, liquid, milk, serum, gel	Lotion, cream, liquid, milk, serum, gel	My skin rarely burns in the sun and tans easily.	No	8	Any Children 2-5 years old	Blueberry	Almond
Female		45-54	Black/African American		200-299 pounds	271-280	5	6	SPF 16-29	SPF 16-29	Lotion, cream, liquid, milk, serum, gel	Lotion, cream, liquid, milk, serum, gel	My skin very rarely burns in the sun and tans very easily.	Dont know	9	Adult 18+ years old	Raspberry	Two grapes or more
Female		35-44	Hispanic		101-199 pounds	191-199	5	1	SPF 50+	SPF 15 or below	Lotion, cream, liquid, milk, serum, gel	Lotion, cream, liquid, milk, serum, gel	My skin very rarely burns in the sun and tans very easily.	No	2	Adult 18+ years old	Almond	Raspberry
Female		55-64	Black/African American		200-299 pounds	241-250	6	2	SPF 30-49	SPF 50+	Lotion, cream, liquid, milk, serum, gel	Lotion, cream, liquid, milk, serum, gel	My skin rarely burns in the sun and tans easily.	No	10	Adult 18+ years old	Two grapes or more	Two grapes or more
Female		45-54	White/Caucasian		101-199 pounds	121-130	5	6	SPF 15 or below	SPF 16-29	Lotion, cream, liquid, milk, serum, gel	Lotion, cream, liquid, milk, serum, gel	My skin burns moderately in the sun and tans gradually.	No	4	Any Children 12-17 years old,Adult 18+ years old	Small candy	Two grapes or more
Female		45-54	Hispanic		101-199 pounds	161-170	5	4	SPF 50+	SPF 50+	Lotion, cream, liquid, milk, serum, gel	Pump or aerosol spray	My skin burns moderately in the sun and tans gradually.	N/A	4	Adult 18+ years old	Blueberry	Almond
Female		25-34	White/Caucasian		101-199 pounds	191-199	5	5	SPF 50+	SPF 50+	Lotion, cream, liquid, milk, serum, gel	Lotion, cream, liquid, milk, serum, gel	My skin very rarely burns in the sun and tans very easily.	No	7	Adult 18+ years old	Two grapes or more	Two grapes or more
Female		35-44	Asian or Pacific Islander		101-199 pounds	121-130	5	0	SPF 15 or below	SPF 15 or below	Lotion, cream, liquid, milk, serum, gel	Lotion, cream, liquid, milk, serum, gel	My skin rarely burns in the sun and tans easily.	No	8	Any Children 6-11 years old,Adult 18+ years old	Blueberry	Two grapes or more
Female		18-24	Black/African American		101-199 pounds	131-140	5	0	SPF 16-29	SPF 15 or below	Lotion, cream, liquid, milk, serum, gel	Lotion, cream, liquid, milk, serum, gel	My skin always burns in the sun, never tans and skin may peel.	No	9	Any Children 12-17 years old,Adult 18+ years old	I don't typically apply sunscreen products to my face	Small candy
Male		35-44	Black/African American		101-199 pounds	161-170	5	8	SPF 30-49	SPF 30-49	Lotion, cream, liquid, milk, serum, gel	Lotion, cream, liquid, milk, serum, gel	My skin rarely burns in the sun and tans easily.	No	7	Any Children 6-11 years old	Two grapes or more	Two grapes or more
Female		25-34	Hispanic		200-299 pounds	200-210	5	6	SPF 30-49	SPF 30-49	Lotion, cream, liquid, milk, serum, gel	Lotion, cream, liquid, milk, serum, gel	My skin may tan but with difficulty in the sun and my skin may peel.	N/A	7	Adult 18+ years old	Raspberry	Two grapes or more
Female		45-54	Asian or Pacific Islander		101-199 pounds	121-130	5	3	SPF 16-29	Have not used in past 12 months	Lotion, cream, liquid, milk, serum, gel		My skin rarely burns in the sun and tans easily.	No	6	Adult 18+ years old	Almond
Female		25-34	Bi-racial/Multiple ethnicities		200-299 pounds	221-230	5	2	SPF 50+	SPF 50+	Pump or aerosol spray	Pump or aerosol spray	My skin very rarely burns in the sun and tans very easily.	No	6	Any Children 2-5 years old,Any Children 6-11 years old,Adult 18+ years old	Blueberry	Almond
Female		25-34	Hispanic		200-299 pounds	211-220	5	2	Have not used in past 12 months	SPF 50+		Pump or aerosol spray	My skin always burns in the sun, never tans and skin may peel.	No	4	Any Children 6-11 years old,Any Children 12-17 years old,Adult 18+ years old		Almond
Male		18-24	Black/African American		101-199 pounds	101-110	7	10	SPF 16-29	SPF 15 or below	Pump or aerosol spray	Lotion, cream, liquid, milk, serum, gel	My skin burns moderately in the sun and tans gradually.	Yes	6	Adult 18+ years old	Two grapes or more	Small candy
Male		35-44	Hispanic		101-199 pounds	191-199	6	1	SPF 50+	SPF 30-49	Lotion, cream, liquid, milk, serum, gel	Pump or aerosol spray	My skin always burns in the sun, never tans and skin may peel.	Yes	7	Prefer not to answer	Raspberry	Two grapes or more
Male		35-44	Asian or Pacific Islander		101-199 pounds	171-180	5	9	SPF 16-29	SPF 16-29	Lotion, cream, liquid, milk, serum, gel	Other	My skin always burns in the sun, never tans and skin may peel.	No	6	Any Children 12-17 years old	Blueberry	Blueberry
Male		25-34	Black/African American		101-199 pounds	141-150	5	8	SPF 16-29	SPF 15 or below	Lotion, cream, liquid, milk, serum, gel	Powder, stick, roll-on, towelette	My skin burns moderately in the sun and tans gradually.	No	6	Prefer not to answer	I don't typically apply sunscreen products to my face	I don't typically apply sunscreen products to my arms
Female		25-34	Hispanic		100 pounds or less	89-80	5	3	SPF 15 or below	SPF 15 or below	Lotion, cream, liquid, milk, serum, gel	Lotion, cream, liquid, milk, serum, gel	My skin may tan but with difficulty in the sun and my skin may peel.	No	1	Prefer not to answer	Small candy	Small candy
Male		18-24	Hispanic		101-199 pounds	191-199	5	6	SPF 30-49	SPF 30-49	Lotion, cream, liquid, milk, serum, gel	Lotion, cream, liquid, milk, serum, gel	My skin burns moderately in the sun and tans gradually.	Yes	7	Prefer not to answer	Almond	Raspberry
Female		18-24	Bi-racial/Multiple ethnicities		101-199 pounds	121-130	5	6	SPF 15 or below	SPF 16-29	Lotion, cream, liquid, milk, serum, gel	Lotion, cream, liquid, milk, serum, gel	My skin always burns in the sun, never tans and skin may peel.	Dont know	2	Any Children 2-5 years old	Almond	Raspberry
Female		18-24	Asian or Pacific Islander		101-199 pounds	131-140	5	1	SPF 16-29	SPF 50+	Lotion, cream, liquid, milk, serum, gel	Lotion, cream, liquid, milk, serum, gel	My skin burns moderately in the sun and tans gradually.	Dont know	5	Any Children 6-11 years old	Raspberry	Almond
Female		35-44	Asian or Pacific Islander		101-199 pounds	121-130	5	5	SPF 30-49	SPF 30-49	Lotion, cream, liquid, milk, serum, gel	Lotion, cream, liquid, milk, serum, gel	My skin rarely burns in the sun and tans easily.	Yes	8	Adult 18+ years old	Almond	Blueberry
Female		35-44	Black/African American		101-199 pounds	141-150	5	9	SPF 16-29	SPF 16-29	Lotion, cream, liquid, milk, serum, gel	Lotion, cream, liquid, milk, serum, gel	My skin rarely burns in the sun and tans easily.	No	10	Any Children under 2 years old,Any Children 2-5 years old,Any Children 12-17 years old	Raspberry	Almond
Male		18-24	Hispanic		101-199 pounds	101-110	4	11	SPF 16-29	SPF 30-49	Pump or aerosol spray	Lotion, cream, liquid, milk, serum, gel	My skin burns moderately in the sun and tans gradually.	N/A	2	Any Children 6-11 years old	Blueberry	Almond
Female		18-24	Black/African American		100 pounds or less	100-90	5	5	SPF 50+	SPF 50+	Lotion, cream, liquid, milk, serum, gel	Lotion, cream, liquid, milk, serum, gel	My skin never burns in the sun.	No	10	Adult 18+ years old	Almond	Two grapes or more
Female		35-44	Bi-racial/Multiple ethnicities		101-199 pounds	131-140	5	1	SPF 16-29	SPF 30-49	Lotion, cream, liquid, milk, serum, gel	Lotion, cream, liquid, milk, serum, gel	My skin burns moderately in the sun and tans gradually.	No	5	Adult 18+ years old	Blueberry	Raspberry
Female		25-34	Black/African American		101-199 pounds	131-140	5	4	SPF 50+	SPF 50+	Lotion, cream, liquid, milk, serum, gel	Lotion, cream, liquid, milk, serum, gel	My skin rarely burns in the sun and tans easily.	No	9	Any Children 2-5 years old,Any Children 6-11 years old,Any Children 12-17 years old	Almond	Two grapes or more
Female		25-34	Hispanic		101-199 pounds	151-160	5	3	SPF 50+	SPF 16-29	Lotion, cream, liquid, milk, serum, gel	Lotion, cream, liquid, milk, serum, gel	My skin may tan but with difficulty in the sun and my skin may peel.	Yes	4	Any Children 12-17 years old	Two grapes or more	Raspberry
Male		35-44	Prefer not to answer		100 pounds or less	100-90	6	2	SPF 15 or below	SPF 15 or below	Other	Pump or aerosol spray	My skin very rarely burns in the sun and tans very easily.	Prefer not to answer	1	Any Children under 2 years old	Two grapes or more	Two grapes or more
Female		35-44	White/Caucasian		100 pounds or less	100-90	5	3	SPF 30-49	SPF 30-49	Lotion, cream, liquid, milk, serum, gel	Lotion, cream, liquid, milk, serum, gel	My skin burns moderately in the sun and tans gradually.	No	6	Adult 18+ years old	Almond	Almond
Female		45-54	Hispanic		100 pounds or less	89-80	5	0	SPF 30-49	SPF 16-29	Lotion, cream, liquid, milk, serum, gel	Pump or aerosol spray	My skin may tan but with difficulty in the sun and my skin may peel.	Yes	1	Any Children 12-17 years old	Small candy	I don't typically apply sunscreen products to my arms
Female		25-34	Black/African American		101-199 pounds	111-120	5	6	SPF 16-29	SPF 30-49	Pump or aerosol spray	Lotion, cream, liquid, milk, serum, gel	My skin may tan but with difficulty in the sun and my skin may peel.	N/A	6	Adult 18+ years old	Blueberry	Almond
Male		25-34	Black/African American		101-199 pounds	171-180	5	10	SPF 16-29	SPF 30-49	Lotion, cream, liquid, milk, serum, gel	Lotion, cream, liquid, milk, serum, gel	My skin rarely burns in the sun and tans easily.	Dont know	8	Any Children 6-11 years old	Blueberry	Blueberry
Female		18-24	Black/African American		100 pounds or less	100-90	4	10	SPF 30-49	SPF 30-49	Lotion, cream, liquid, milk, serum, gel	Pump or aerosol spray	My skin burns moderately in the sun and tans gradually.	No	7	Prefer not to answer	Raspberry	Raspberry
Female		35-44	Bi-racial/Multiple ethnicities		101-199 pounds	161-170	5	4	SPF 50+	SPF 50+	Lotion, cream, liquid, milk, serum, gel	Pump or aerosol spray	My skin rarely burns in the sun and tans easily.	No	3	Adult 18+ years old	Small candy	Almond
Female		35-44	Hispanic		101-199 pounds	101-110	5	2	SPF 50+	SPF 30-49	Lotion, cream, liquid, milk, serum, gel	Lotion, cream, liquid, milk, serum, gel	My skin burns moderately in the sun and tans gradually.	No	8	Any Children 6-11 years old,Any Children 12-17 years old	Raspberry	Two grapes or more
Female		35-44	Asian or Pacific Islander		101-199 pounds	161-170	5	3	SPF 30-49	SPF 30-49	Powder, stick, roll-on, towelette	Pump or aerosol spray	My skin may tan but with difficulty in the sun and my skin may peel.	No	7	Any Children 6-11 years old,Adult 18+ years old	Two grapes or more	Two grapes or more
Female		65-70	Black/African American		300-399 pounds	341-350	5	10	SPF 30-49	Have not used in past 12 months	Lotion, cream, liquid, milk, serum, gel		My skin very rarely burns in the sun and tans very easily.	No	5	Adult 18+ years old	Blueberry
Female		18-24	Other		200-299 pounds	221-230	5	2	SPF 16-29	SPF 30-49	Lotion, cream, liquid, milk, serum, gel	Pump or aerosol spray	My skin may tan but with difficulty in the sun and my skin may peel.	No	4	Prefer not to answer	Almond	Raspberry
Male		25-34	Hispanic		200-299 pounds	211-220	6	1	SPF 15 or below	SPF 50+	Lotion, cream, liquid, milk, serum, gel	Pump or aerosol spray	My skin always burns in the sun, never tans and skin may peel.	No	4	Any Children 12-17 years old	Raspberry	Two grapes or more
Female		25-34	Hispanic		200-299 pounds	221-230	5	0	SPF 50+	Have not used in past 12 months	Pump or aerosol spray		My skin burns moderately in the sun and tans gradually.	Dont know	6	Prefer not to answer	Almond
Male		35-44	Hispanic		200-299 pounds	200-210	6	1	SPF 50+	SPF 50+	Lotion, cream, liquid, milk, serum, gel	Pump or aerosol spray	My skin rarely burns in the sun and tans easily.	No	6	Adult 18+ years old	Almond	Almond
Female		45-54	Asian or Pacific Islander		101-199 pounds	111-120	4	11	SPF 30-49	SPF 50+	Lotion, cream, liquid, milk, serum, gel	Lotion, cream, liquid, milk, serum, gel	My skin rarely burns in the sun and tans easily.	No	4	Any Children 12-17 years old,Adult 18+ years old	Blueberry	Raspberry
Female		25-34	Black/African American		101-199 pounds	151-160	5	2	SPF 30-49	SPF 16-29	Lotion, cream, liquid, milk, serum, gel	Lotion, cream, liquid, milk, serum, gel	My skin burns moderately in the sun and tans gradually.	No	5	Any Children 2-5 years old,Any Children 6-11 years old	Raspberry	Two grapes or more
Female		25-34	Black/African American		101-199 pounds	101-110	5	0	SPF 15 or below	SPF 30-49	Lotion, cream, liquid, milk, serum, gel	Lotion, cream, liquid, milk, serum, gel	My skin very rarely burns in the sun and tans very easily.	No	6	Adult 18+ years old	Blueberry	Raspberry
Female		25-34	Hispanic		200-299 pounds	200-210	5	2	SPF 15 or below	SPF 15 or below	Lotion, cream, liquid, milk, serum, gel	Lotion, cream, liquid, milk, serum, gel	My skin may tan but with difficulty in the sun and my skin may peel.	No	6	Any Children under 2 years old	Almond	Blueberry
Female		18-24	White/Caucasian		101-199 pounds	111-120	5	4	SPF 50+	SPF 50+	Powder, stick, roll-on, towelette	Lotion, cream, liquid, milk, serum, gel	My skin very rarely burns in the sun and tans very easily.	Yes	4	Any Children 2-5 years old	Almond	Blueberry
Female		55-64	White/Caucasian		101-199 pounds	121-130	5	4	SPF 30-49	SPF 16-29	Lotion, cream, liquid, milk, serum, gel	Lotion, cream, liquid, milk, serum, gel	My skin rarely burns in the sun and tans easily.	No	7	Adult 18+ years old	Almond	Raspberry
Male		45-54	Black/African American		101-199 pounds	181-190	5	11	SPF 50+	SPF 30-49	Lotion, cream, liquid, milk, serum, gel	Lotion, cream, liquid, milk, serum, gel	My skin burns moderately in the sun and tans gradually.	Dont know	7	Adult 18+ years old	Raspberry	Two grapes or more
Male		25-34	Black/African American		200-299 pounds	211-220	6	4	SPF 15 or below	SPF 15 or below	Pump or aerosol spray	Lotion, cream, liquid, milk, serum, gel	My skin burns moderately in the sun and tans gradually.	Dont know	10	Any Children 2-5 years old,Any Children 6-11 years old	Raspberry	Two grapes or more
Female		18-24	Asian or Pacific Islander		101-199 pounds	111-120	5	2	SPF 50+	SPF 50+	Pump or aerosol spray	Lotion, cream, liquid, milk, serum, gel	My skin very rarely burns in the sun and tans very easily.	No	7	Any Children 12-17 years old,Adult 18+ years old	Blueberry	Raspberry
Female		25-34	Asian or Pacific Islander		101-199 pounds	101-110	5	1	SPF 50+	SPF 30-49	Lotion, cream, liquid, milk, serum, gel	Lotion, cream, liquid, milk, serum, gel	My skin may tan but with difficulty in the sun and my skin may peel.	No	2	Adult 18+ years old	Blueberry	Almond
Female		45-54	Black/African American		101-199 pounds	161-170	4	4	Have not used in past 12 months	SPF 50+		Lotion, cream, liquid, milk, serum, gel	My skin never burns in the sun.	No	8	Any Children 2-5 years old		Two grapes or more
Female		25-34	Other		100 pounds or less	100-90	4	4	SPF 15 or below	SPF 15 or below	Lotion, cream, liquid, milk, serum, gel	Lotion, cream, liquid, milk, serum, gel	My skin always burns in the sun, never tans and skin may peel.	No	6	Prefer not to answer	Almond	Blueberry
Female		18-24	Hispanic		101-199 pounds	101-110	4	11	SPF 50+	SPF 50+	Lotion, cream, liquid, milk, serum, gel	Pump or aerosol spray	My skin may tan but with difficulty in the sun and my skin may peel.	No	6	Adult 18+ years old	Almond	Two grapes or more
Female		35-44	Black/African American		100 pounds or less	100-90	5	3	SPF 15 or below	SPF 15 or below	Lotion, cream, liquid, milk, serum, gel	Lotion, cream, liquid, milk, serum, gel	My skin always burns in the sun, never tans and skin may peel.	Yes	12	Prefer not to answer	Small candy	Small candy
Female		18-24	Black/African American		101-199 pounds	161-170	4	10	SPF 16-29	SPF 50+	Pump or aerosol spray	Pump or aerosol spray	My skin may tan but with difficulty in the sun and my skin may peel.	No	2	Any Children under 2 years old	Small candy	Raspberry
Male		18-24	Asian or Pacific Islander		101-199 pounds	171-180	5	8	SPF 16-29	SPF 30-49	Powder, stick, roll-on, towelette	Pump or aerosol spray	My skin may tan but with difficulty in the sun and my skin may peel.	No	4	Any Children 6-11 years old,Adult 18+ years old	Almond	Small candy
Female		25-34	Hispanic		101-199 pounds	111-120	4	11	SPF 50+	SPF 50+	Lotion, cream, liquid, milk, serum, gel	Lotion, cream, liquid, milk, serum, gel	My skin always burns in the sun, never tans and skin may peel.	Yes	8	Any Children 6-11 years old	Blueberry	Blueberry
Female		55-64	Asian or Pacific Islander		101-199 pounds	111-120	5	3	SPF 30-49	SPF 16-29	Lotion, cream, liquid, milk, serum, gel	Pump or aerosol spray	My skin burns moderately in the sun and tans gradually.	No	5	Adult 18+ years old	Blueberry	Almond
Male		35-44	White/Caucasian		101-199 pounds	181-190	5	6	SPF 16-29	SPF 15 or below	Lotion, cream, liquid, milk, serum, gel	Lotion, cream, liquid, milk, serum, gel	My skin burns moderately in the sun and tans gradually.	No	9	Any Children under 2 years old,Adult 18+ years old	Small candy	Blueberry
Female		25-34	Hispanic		101-199 pounds	101-110	5	2	SPF 15 or below	SPF 30-49	Pump or aerosol spray	Powder, stick, roll-on, towelette	My skin burns moderately in the sun and tans gradually.	N/A	2	Any Children 2-5 years old	Small candy	Almond
Female		18-24	Black/African American		101-199 pounds	111-120	5	4	SPF 16-29	SPF 15 or below	Lotion, cream, liquid, milk, serum, gel	Lotion, cream, liquid, milk, serum, gel	My skin very rarely burns in the sun and tans very easily.	No	7	Adult 18+ years old	Raspberry	Two grapes or more
Female		18-24	Black/African American		101-199 pounds	121-130	4	4	SPF 16-29	SPF 15 or below	Lotion, cream, liquid, milk, serum, gel	Pump or aerosol spray	My skin burns moderately in the sun and tans gradually.	N/A	9	Any Children 2-5 years old	Blueberry	Almond
Male		35-44	Black/African American		101-199 pounds	171-180	5	9	SPF 50+	SPF 50+	Lotion, cream, liquid, milk, serum, gel	Lotion, cream, liquid, milk, serum, gel	My skin burns moderately in the sun and tans gradually.	No	6	Any Children 6-11 years old	Raspberry	Two grapes or more
Female		25-34	Hispanic		101-199 pounds	161-170	5	5	SPF 30-49	SPF 30-49	Lotion, cream, liquid, milk, serum, gel	Lotion, cream, liquid, milk, serum, gel	My skin burns moderately in the sun and tans gradually.	No	5	Any Children under 2 years old,Any Children 6-11 years old	Almond	Raspberry
Male		25-34	Asian or Pacific Islander		101-199 pounds	141-150	5	11	SPF 16-29	SPF 50+	Powder, stick, roll-on, towelette	Powder, stick, roll-on, towelette	My skin burns moderately in the sun and tans gradually.	No	7	Prefer not to answer	Raspberry	Blueberry
Female		35-44	Asian or Pacific Islander		101-199 pounds	181-190	5	4	SPF 50+	SPF 30-49	Lotion, cream, liquid, milk, serum, gel	Lotion, cream, liquid, milk, serum, gel	My skin rarely burns in the sun and tans easily.	No	4	Any Children 6-11 years old,Any Children 12-17 years old,Adult 18+ years old	Raspberry	Raspberry
[truncated: 4,878 more rows]

## Sheet: Face App Thickness
Please select your country of residence.	50 States, D.C. and Puerto Rico	How do you identify? - Selected Choice	How do you identify? - Prefer to self describe - Text	Which age group are you?	To make sure that we have a fair representation of consumers, please indicate which of the following best describes the ethnic background you identify with.		Which of the following statements best describes your skin when typically exposed to the sun?Please select one response.	Thinking about your skin color or tone, on a scale of 1-12 where a 1 is very fair or pale and a 12 is very dark, what number would you consider your natural skin color or tone (without a suntan or tanning products)?Please choose the number that most closely represents your skin tone.	Is there any history of skin cancer, for yourself or your family?	Weight (lb)	Weight (kg)	Height (ft)	Height (in)	Height (cm)	BMI	BSA total (cm2)	Face SA (4.5%+1%)	2 arms SA (18%)		Face Amount (g)	Thickness Face (mg/cm2)	Now thinking about the product types you typically use, indicate the product form that applies MOST OFTEN to the SPF products you have used in the last 12 months. - Face	Including yourself, please check the appropriate age group(s) below for members living in your household.Please select all that apply.	How much do you agree or disagree with the following statement: _x000D_ _x000D_ Sun protection is a regular part of my skincare routine (face and/or body), regardless of planned outdoor activity.	How much do you agree or disagree with the following statement: I use a sunscreen/sunblock/SPF product every time I spend more than 30 minutes outdoors.	Looking at the images below and considering your typical day at the beach/gulf/ocean or lakes/rivers, how much lotion/cream/gel sunscreen do you typically dispense to apply to your face? Select the most representative amount to the best of your ability. For this question, please disregard other product types (e.g., spray, stick, etc.) and answer only based on the lotion/cream/gel product you last…
[truncated: 4,338 more rows]

[truncated: 1 more sheets: Arms App Thickness]
